# Supplementary material for: Characterization of hARD2, a processed hARD1 gene duplicate, encoding a human protein N-α-acetyltransferase
Source: BMC Biochem. 2006 Apr 25;7:13. doi: 10.1186/1471-2091-7-13 (PMC1475586; doi:10.1186/1471-2091-7-13)
Supplement: Additional File 1 — Peptide sequence alignment of ARD sequences, produced using T-Coffee. [file 1471-2091-7-13-S1.ALN]

CLUSTAL W(1.81) multiple sequence alignment


12718517               ------------------------------------------------------------
MG002                  ------------------------------------------------------------
MG001                  ------------------------------------------------------------
MG003                  ------------------------------------------------------------
ENSRNOP00000035961     ------------------------------------------------------------
ENSRNOP00000037563     ------------------------------------------------------------
ENSRNOP00000035809     ------------------------------------------------------------
ENSMUSP00000033763     PLQAGRSGPPFPPPSQDPGPSPSSYRPFPASKWPPSARVHDPQGPASSAAAAMNIRNARP
ENSPTRP00000038635     ----------------------------------------------------MNIRNARP
MG004                  ------------------------------------------------------------
MG009                  ---------------------------------------------------------SEP
MG007                  ------------------------------------------------------------
MG008                  ---------------------------------------------------------SEP
MG005                  ------------------------------------------------------------
MG006                  ------------------------------------------------------------
ENSDARP00000030226     ----------------------------------------------------MNIRNARP
SINFRUP00000161869     ----------------------------------------------------------QP
CG11989                ----------------------------------------------------MNIRCAKP
ENSANGP00000007006     ----------------------------------------------------MNIRCAKP
ENSCBRP00000005485     ----------------------------------------------------MNIRCARV
O61219                 ----------------------------------------------------MNIRCARV
ENSCAFP00000013015     ----------------------------------------------------MNIRNARP
ENSP00000286794        ------HPPSTRFSPVVLAPWTRFLRQTVPLKVGDSLFWVHCSPTGSLPSAIMNIRNAQP
ENSPTRP00000027844     ----------------------------------------------------MNIRNARP
ENSMUSP00000025463     ----------------------------------------------------MNIRRARP
ENSMUSP00000057336     ----------------------------------------------------MNIRNARP
ENSRNOP00000002776     ----------------------------------------------------MNIRNARP
28422354               ----------------------------------------------------MNIRNARP
ENSXETP00000046985     ----------------------------------------------------------QP
29242811               ----------------------------------------------------MNIRNARP
ENSRNOP00000020211     ----------------------------------------------------------QP
ENSP00000218149        ----------------------------------------------------MNIRNARP
ENSCAFP00000028702     ----------------------------------------------------MNIRNARP
Opossum                ----------------------------------------------------------QP
                                                                                   


12718517               ------------------------------------------------------------
MG002                  ------------------------------------------------------------
MG001                  ------------------------------------------------------------
MG003                  ------------------------------------------------------------
ENSRNOP00000035961     ------------------------------------------------------------
ENSRNOP00000037563     -DLINIQHCNLLCLPENYDEVL-----LSWPLVAQLSYIAEDEVGKIVGYVLAKMEE-DP
ENSRNOP00000035809     -DLINIQHCNLLCLPENYQMKYY-YHGLSWP----LSYIAEDEVGKIVGYVLAKVEE-DP
ENSMUSP00000033763     EDLMNMQHCNLLCLPENYQMKYYFYHGLSWP---QLSYIAEDENGKIVGYVLAKMEE-DP
ENSPTRP00000038635     EDLMNMQHCNLLCLPENYQMKYYFYHGLSWP---QLSYIAEDENGKIVGYVLAKMEE-DP
MG004                  -------------------------------------------NGKIVGYVLAKMEE-DP
MG009                  EDLMNMQHCNLLCLPENYQMKYYFYHGLSWP---QLSYIAEDENGKIVGYVLAKMEE-DP
MG007                  ----------------NYQMKYYFYHGLSWP---QLSYIAEDENGKVVGYVLAKMEE-DP
MG008                  EDLMNMQHCNLLCLPENYQMKYYFYHGLSWP---QLSYIAEDENGKVVGYVLAKMEE-DP
MG005                  -------------LPENYQMKYYFYHGLSWP---QLSYIAEDENGKIVGYVLAKMEE-DP
MG006                  ---MNMQHCNLLCLPENYQMKYYFYHGLSWP---QLSYIAEDENGKIVGYVLAKMEE-DP
ENSDARP00000030226     EDLMNMQHCNLLCLPENYQMKYYFYHGLSWP---QLSYIAEDENGKIVGYVLAKMEE-DP
SINFRUP00000161869     EDLMNMQHCNLLCLPENYQMKYYFYHGLSWP---QLSYIAEDENGKIVGYVLAKMEE-DP
CG11989                EDLMTMQHCNLLCLPENYQMKYYFYHGLTWP---QLSYVAVDDKGAIVGYVLAKMEEPEP
ENSANGP00000007006     EDLMNMQHCNLLCLPENYQMKYYFYHGLTWP---QVSYVAEDDKGNIVGYVLAKMEEPEP
ENSCBRP00000005485     DDLMSMQNANLMCLPENYQMKYYFYHALSWP---QLSYIAEDHKGNVVGYVLAKMEE-DP
O61219                 DDLMSMQNANLMCLPENYQMKYYFYHALSWP---QLSYIAEDHKGNVVGYVLAKMEE-DP
ENSCAFP00000013015     DDLVNMQHCNLLCLPENYQMKYYFYHGLSWP---QLSYIAEDEDGKVVGYVLAKMEE-DP
ENSP00000286794        DDLMNMQHCNLLCLPENYQMKYYLYHGLSWP---QLSYIAEDEDGKIVGYVLAKMEE-EP
ENSPTRP00000027844     DDLMNMQHCNLLCLPENYQMKYYLYHGLSWP---QLSYIAEDEDGKIVGYVLAKMEE-EP
ENSMUSP00000025463     DDLMNMQHCNLLCLPENYQMKYYFYHGLSWP---QLSYIAEDEDGKIVGYVLAKMEE-DP
ENSMUSP00000057336     DDLMNMQHCNLLCLPENYQMKYYFYHGLSWP---QLSYIAEDEDGKIVGYVLAKMEE-DP
ENSRNOP00000002776     EDLMNMQHCNLLCLPENYQMKYYFYHGLSWP---QLSYIAEDEDGKIVGYVLAKMEE-DP
28422354               EDLMNMQHCNLLCLPENYQMKYYFYHGLSWP---QLSYIAEDENGKIVGYVLAKMEE-DP
ENSXETP00000046985     EDLMNMQHCNLLCLPENYQMKYYFYHGLSWP---QLSYIAEDENGKIVGYVLAKMEE-DP
29242811               EDLMNMQHCNLLCLPENYQMKYYFYHGLSWP---QLSYIAEDENGKIVGYVLAKMEE-DP
ENSRNOP00000020211     EDLMNMQHCNLLCLPENYQMKYYFYHGLSWP---QLSYIAEDENGKIVGYVLAKMEE-DP
ENSP00000218149        EDLMNMQHCNLLCLPENYQMKYYFYHGLSWP---QLSYIAEDENGKIVGYVLAKMEE-DP
ENSCAFP00000028702     EDLMNMQHCNLLCLPENYQMKYYFYHGLSWP---QLSYIAEDENGKIVGYVLAKMEE-DP
Opossum                EDLMNMQHCNLLCLPENYQMKYYFYHGLSWP---QLSYIAEDENGKIVGYVLAKMEE-DP
                                                                                   


12718517               -----------------------AQKLMDQASRAMIENFNAKYVSLHVRKSNRAALHLYS
MG002                  -----------------------TQKLMDQAPRAMIENFS--------------------
MG001                  -----------------------AQKLMDQAPRAMIENFS--------------------
MG003                  -----------------------AQKLMDQASRAMIENFS--------------------
ENSRNOP00000035961     -----------------------AKKLMDQASQAMIEDFSAKYVSLHARKSNRAALHLCS
ENSRNOP00000037563     -DSIPHGHITPLAVKRCHLSFGLAKKLMDQASQAMIEDFSAKYVSLHARKSNRAALHLCS
ENSRNOP00000035809     -DNVPHGHITPLAVKRCHLRFGLAKKLMDQASQAMMENFSAKYVSLHARKSNRAALHLCS
ENSMUSP00000033763     -DDVPHGHITSLAVKRSHRRLGLAQKLMDQASRAMIENFNAKYVSLHVRKSNRAALHLYS
ENSPTRP00000038635     -DDVPHGHITSLAVKRSHRRLGLAQKLMDQASRAMIENFNAKYVSLHVRKSNRAALHLYS
MG004                  -DDVPHGHITSLAVKRSHRRLGLAQKLMDQASRAMIENFNAKYVSLHVRKSNRAALHLYS
MG009                  -DDVPHGHITSLAVKRSHRRLGLAQKLMDQASRAMIENFSAKYVSLHVRKSNRAALHLYS
MG007                  -DDVPHGHFTSLAVKRSHRRLGLAQKLMDQASRAMIENFSAKYVSLHVRKSNRAALHLYS
MG008                  -DDVPHGHFTSLAVKRSHRRLGLAQKLMDQASRAMIENFSAKYVSLHVRKSNRAALHLYS
MG005                  -DDVPHGHITSLAVKRSHRRLGLAQKLMDQASRAMIENFNAKYVSLHVRKSNRAALHLYS
MG006                  -DDVPHGHITSLAVKRSHRRLGLAQKLMDQASRAMIENFNAKYVSLHVRKSNRAALHLYS
ENSDARP00000030226     -DDVPHGHITSLVIKRSHRRLGLAQKLMDQASRAMIENFNAKYVSLHVRKSNRAALHLYS
SINFRUP00000161869     -DDVPHGHITSLAVKRSHRRLGLAQKLMDQASRAMIENFNAKYVSLHVRKSNRAALHLYS
CG11989                NEESRHGHITSLAVKRSYRRLGLAQKLMNQASQAMVECFNAQYVSLHVRKSNRAALNLYT
ENSANGP00000007006     GEESTHGHITSLAVKRSYRRLGLAQKLMNQASKAMVECFNAQYVSLHVRKSNRAALNLYT
ENSCBRP00000005485     -GEDPHGHITSLAVKRSYRRLGLANKMMDQTARAMVETYNAKFVSLHVRVSNRAALNLYK
O61219                 -GEEPHGHITSLAVKRSYRRLGLANKMMDQTARAMVETYNAKYVSLHVRVSNRAALNLYK
ENSCAFP00000013015     -DDVPHGHITSLAVKRSHRRLGLAQKLMDQASRAMIENFSAKYVSLHVRKSNRAALHLYS
ENSP00000286794        -DDVPHGHITSLAVKRSHRRLGLAQKLMDQASRAMIENFNAKYVSLHVRKSNRPALHLYS
ENSPTRP00000027844     -DDVPHGHITSLAVKRSHRRLGLAQKLMDQASRAMIENFNAKYVSLHVRKSNRAALHLYS
ENSMUSP00000025463     -DDVPHGHITSLAVKRSHRRLGLAQKLMDQASRAMIENFSAKYVSLHVRKSNRAALHLYS
ENSMUSP00000057336     -DDVPHGHITSLAVKRSHRRLGLAQKLMDQASRAMIENFGAKYVSLHVRKSNRAALHLYS
ENSRNOP00000002776     -DDVPHGHITSLAVKRSHRRLGLAQKLMDQASRAMIENFSAKYVSLHVRKSNRAALHLYS
28422354               -DDVPHGHITSLAVKRSHRRLGLAQKLMDQASRAMIESFNAKYVSLHVRKSNRAALHLYS
ENSXETP00000046985     -DDVPHGHITSLAVKRSHRRLGLAQKLMDQASRAMIENFNAKYVSLHVRKSNRAALHLYS
29242811               -DDVPHGHITSLAVKRSHRRLGLAQKLMDQASRAMIENFNAKYVSLHVRKSNRAALHLYS
ENSRNOP00000020211     -DDVPHGHITSLAVKRSHRRLGLAQKLMDQASRAMIENFNAKYVSLHVRKSNRAALHLYS
ENSP00000218149        -DDVPHGHITSLAVKRSHRRLGLAQKLMDQASRAMIENFNAKYVSLHVRKSNRAALHLYS
ENSCAFP00000028702     -DDVPHGHITSLAVKRSHRRLGLAQKLMDQASRAMIENFNAKYVSLHVRKSNRAALHLYS
Opossum                -DDVPHGHITSLAVKRSHRRLGLAQKLMDQASRAMIENFNAKYVSLHVRKSNRAALHLYS
                                              ::*:*:*:.:**:* :.                    


12718517               NTLKFQISEVEPKYYADGEDAYAMKRDLASMADE-VP-QLR-KPGVRVTGQEAPSGQS--
MG002                  ------------------------------------------------------------
MG001                  ------------------------------------------------------------
MG003                  ------------------------------------------------------------
ENSRNOP00000035961     STLNFQVSEVEPKYYADGEDAYALKRDLSQMADE-LRRQLELKKG-RYVVFGSKENQG--
ENSRNOP00000037563     STLNFQVSEVEPKYYADGEDAYALKRDL--------------------------------
ENSRNOP00000035809     NTLNLQVSEVEPKYYADGEDAYALKRDL--------------------------------
ENSMUSP00000033763     NTLNFQISEVEPKYYADGEDAYAMKRDLTQMADE-LRRHLELKEKGKHMVLAALENKAEN
ENSPTRP00000038635     NTLNFX------------------------------------------------------
MG004                  NTLNFQISEVEPKYYADGEDAYAMKRDLTQMAEE-LRKQLEVKEKGKHLVLASLENKM--
MG009                  NTLNFQISEVEPKYYADGEDAYAMKRDLTQMAEE-LRKQLEVKEKGKHLVLASLENKM--
MG007                  NTLNFQISEVEPKYYADGEDAYAMKRDLTQMAEE-LRKQLEVKEKGKHLVLASLENKM--
MG008                  NTLNFQISEVEPKYYADGEDAYAMKRDLTQMAEE-LRKQLEVKEKGKHLVLASLENKM--
MG005                  NTLNFQISEVEPKYYADGEDAYAMKRDLTQMAEE-LRKQLEVKEKGKHLVLASLENKM--
MG006                  NTLNFQISEVEPKYYADGEDAYAMKRDLTHMAEH-LTKQLEVK-----------------
ENSDARP00000030226     NTLKFQISEVEPKYYADGEDAYAMKRNLTQMADE-LQ-----KPGVRLWGSEAPPSQ---
SINFRUP00000161869     NTLKFQISEVEPKYYADGEDAYAMKRDLAHMADE-VTLFFNFQASHNVSRKPGTRA----
CG11989                NALKFKIIEVEPKYYADGEDAYAMRRDLSEFADE-----DQAK-----------------
ENSANGP00000007006     NSLGFKILEIEPKYYADGEDAYSMRRDLSELVNNSDRPPAERN-----------------
ENSCBRP00000005485     NTLKFEIVDTEPKYYADGEDAYAMRRDLAKWAEE---RDIE-------------------
O61219                 NTLKFEIVDTEPKYYADGEDAYAMRRDLAKWAEE---RNIE-------------------
ENSCAFP00000013015     NTLRFQVSEVEPKYYADGEDAYAMKRDLSQMADE-LRRQLELKKCGGVVLGSRGN-----
ENSP00000286794        NTLNFQISEVEPKYYADGEDAYAMKRDLSQMADE-LRRQMDLKKGGYVVLGSREN-----
ENSPTRP00000027844     NTLNFQISEVEPKYYADGEDAYAMKRDLSQMADE-LRRQTDLKKGGYVVLGSREN-----
ENSMUSP00000025463     NTLNFQVSEVEPKYYADGEDAYAMKRDLSQMADE-LRRQLVLKKGRYVVLGS--------
ENSMUSP00000057336     NTLNFQVSEVEPKYYADGEDAYAMKRDLSQMTDE-LRRQLVLKKNRYVVLGS--------
ENSRNOP00000002776     NTLNFQVSEVEPKYYADGEDAYAMKRDLAQMADE-LRRQLVLKKSRYVVLGSEENQEA--
28422354               NTLNFQISEVEPKYYADGEDAYAMKRDLTQMADEQLKKHLEIKEKSRPL--SSIENKS--
ENSXETP00000046985     NTLNFQISEVEPKYYADGEDAYAMKRDLTQMADE-LRKQLEIKEKSRPLSSIENKS----
29242811               NTLNFQISEVEPKYYADGEDAYAMKRDLTQMADE-LRRHLELKEKGKHMVLAALENKAEN
ENSRNOP00000020211     NTLNFQISEVEPKYYADGEDAYAMKRDLTQMADE-LRRHLELKEKGRHMVLSAMENKAEN
ENSP00000218149        NTLNFQISEVEPKYYADGEDAYAMKRDLTQMADE-LRRHLELKEKGRHVVLGAIENKVES
ENSCAFP00000028702     NTLNFQISEVEPKYYADGEDAYAMKRDLTQMADE-LRRHLELKDKGRHVVLGAIENKVEG
Opossum                NTLNFQISEVEPKYYADGEDAYAMKRDLTQRQK---RKQLEVKEKGKHLVLASLENKM--
                                                                                   


12718517               ----------------------QTGSGDQERESERDSGGESKELSEVSEATESTDVKDSS
MG002                  ------------------------------------------------------------
MG001                  ------------------------------------------------------------
MG003                  ------------------------------------------------------------
ENSRNOP00000035961     ---------------------STLPGSEEAYQQDNLAGGDSG-----SNGKDSTDVQDS-
ENSRNOP00000037563     ------------------------------------------------------------
ENSRNOP00000035809     ------------------------------------------------------------
ENSMUSP00000033763     KGNVLLSSGEACREEKGLAAEDS--------------GGDSKDLSEVSETTESTDVKDSS
ENSPTRP00000038635     ------------------------------------------------------------
MG004                  -------------------------------DPKANHAGDC--CRE-EKGLGST-AEDSS
MG009                  ------------DPKANHVGDCCREEKGLGSTAEDSSGGDSKDLREVSETTESX------
MG007                  ------------DPKANHVGDCCREEKGLGSTAEDSSGGDSEDVREVSETTESX------
MG008                  -------------------------------DPKANHVGDC--CRE-EKGLGS-------
MG005                  -------------------------------DPKANHAGDC--CRE-EKGLGST-AEDSS
MG006                  ---------------------------------------------E----------K---
ENSDARP00000030226     -------------DTSVTGLVEKLTVQDGEKEGDGDSGGESKEMSEVSEATESTDVKDSS
SINFRUP00000161869     ------------SGQEVSSGQSPSGSGDQERESERDSGGESKEMSEVSEATESTDVKDSS
CG11989                ---------------------AAKQSGEEEEKAVHRSGGHG----------HSHN--HSG
ENSANGP00000007006     -------------ELNDVGGDDRIITNRQKGPVVLPHHGDG----------------HAG
ENSCBRP00000005485     -------------------------------------PAD----KEAYATSKSSD--DKK
O61219                 -------------------------------------PAD----REAYTTAKTTDDKKKN
ENSCAFP00000013015     ------------QETQGNTLPSSQEDGREENPAADSSGSDSK---EPSESTEGTDVQNSS
ENSP00000286794        ------------QETQGSTLSDSEEACQQKNPATEESGSDSK---EPKESVESTNVQDSS
ENSPTRP00000027844     ------------QETQGSTLSDSEEACQQKNPATEESGSDSK---EPKESVESTNVQDSS
ENSMUSP00000025463     ------------KENQGSTLPGSEEASQQENLAGGDSGSDGKD---------STDVQDSL
ENSMUSP00000057336     ------------EETQGGTLPDAGEACLPKNPT-------SKD----SGSSDSTDVQDSS
ENSRNOP00000002776     -QDSTLPDAEEACQPENPAGKGSEACQPENPAGKGSEACQPENPAGKDTGSHSTDVQDSS
28422354               ---------DNRSRHVGDCCRDEKCMGNIGKQDLTEDSGDSKDVSEVSEATESTDVKDSS
ENSXETP00000046985     ---------DNRSGHVGDCCRDEKCMGSSGKRDLTEDSGDSKDVSEVSEATESTDVKDSS
29242811               KGNVLLSSGEACREEKGLAAEDS--------------GGDSKDLSEVSETTESTDVKDSS
ENSRNOP00000020211     KGNVLLSSGEACREEKGLTAEDS--------------GGDSKDLSEVSETTESTDVKDSS
ENSP00000218149        KGNSPPSSGEACREEKGLAAEDS--------------GGDSKDLSEVSETTESTDVKDSS
ENSCAFP00000028702     RGSSLPSSGDACRDERGLAADDS--------------GGDSKDLSEVSETTESTDVKDSS
Opossum                ---------DPRGNHVGDCCRDERGLGP-SPIAEDSSGGDSKDLSEVSETTESTDVKDSS
                                                                                   


12718517               SDSQ---
MG002                  -------
MG001                  -------
MG003                  -------
ENSRNOP00000035961     -------
ENSRNOP00000037563     -------
ENSRNOP00000035809     -------
ENSMUSP00000033763     EASDSAS
ENSPTRP00000038635     -------
MG004                  -GGDSKD
MG009                  -------
MG007                  -------
MG008                  -------
MG005                  -------
MG006                  -------
ENSDARP00000030226     SDS----
SINFRUP00000161869     SDS----
CG11989                HDGHCC-
ENSANGP00000007006     HDGHCC-
ENSCBRP00000005485     K------
O61219                 RS-----
ENSCAFP00000013015     EDSDSTS
ENSP00000286794        ESSDSTS
ENSPTRP00000027844     ESSDSTS
ENSMUSP00000025463     QTLGSAS
ENSMUSP00000057336     EDLDSIS
ENSRNOP00000002776     EYLDSTS
28422354               EASDSAS
ENSXETP00000046985     EASDSAS
29242811               EASDSAS
ENSRNOP00000020211     EASDSAS
ENSP00000218149        EASDSAS
ENSCAFP00000028702     EASDSAS
Opossum                EASDSAS
                              
