# Supplementary material for: Characterization of hARD2, a processed hARD1 gene duplicate, encoding a human protein N-α-acetyltransferase
Source: BMC Biochem. 2006 Apr 25;7:13. doi: 10.1186/1471-2091-7-13 (PMC1475586; doi:10.1186/1471-2091-7-13)
Supplement: Additional File 2 — Nucleotide sequence alignment of ARD sequences produced by aligning the nucleotide sequences as per their peptide sequence alignment given in Additional file 1. [file 1471-2091-7-13-S2.ALN]

CLUSTAL W(1.81) multiple sequence alignment


12718517               ------------------------------------------------------------
MG002                  ------------------------------------------------------------
MG001                  ------------------------------------------------------------
MG003                  ------------------------------------------------------------
ENSRNOP00000035961     ------------------------------------------------------------
ENSRNOP00000037563     ------------------------------------------------------------
ENSRNOP00000035809     ------------------------------------------------------------
ENSMUSP00000033763     CCGCTGCAGGCAGGTCGGAGCGGTCCGCCTTTTCCGCCGCCGTCCCAGGATCCTGGCCCC
ENSPTRP00000038635     ------------------------------------------------------------
MG004                  ------------------------------------------------------------
MG009                  ------------------------------------------------------------
MG007                  ------------------------------------------------------------
MG008                  ------------------------------------------------------------
MG005                  ------------------------------------------------------------
MG006                  ------------------------------------------------------------
ENSDARP00000030226     ------------------------------------------------------------
SINFRUP00000161869     ------------------------------------------------------------
CG11989                ------------------------------------------------------------
ENSANGP00000007006     ------------------------------------------------------------
ENSCBRP00000005485     ------------------------------------------------------------
O61219                 ------------------------------------------------------------
ENSCAFP00000013015     ------------------------------------------------------------
ENSP00000286794        ------------------CATCCGCCCTCCACACGATTCAGCCCGGTGGTGTTAGCCCCC
ENSPTRP00000027844     ------------------------------------------------------------
ENSMUSP00000025463     ------------------------------------------------------------
ENSMUSP00000057336     ------------------------------------------------------------
ENSRNOP00000002776     ------------------------------------------------------------
28422354               ------------------------------------------------------------
ENSXETP00000046985     ------------------------------------------------------------
29242811               ------------------------------------------------------------
ENSRNOP00000020211     ------------------------------------------------------------
ENSP00000218149        ------------------------------------------------------------
ENSCAFP00000028702     ------------------------------------------------------------
Opossum                ------------------------------------------------------------
                                                                                   


12718517               ------------------------------------------------------------
MG002                  ------------------------------------------------------------
MG001                  ------------------------------------------------------------
MG003                  ------------------------------------------------------------
ENSRNOP00000035961     ------------------------------------------------------------
ENSRNOP00000037563     ------------------------------------------------------------
ENSRNOP00000035809     ------------------------------------------------------------
ENSMUSP00000033763     AGTCCAAGCTCCTATCGTCCTTTCCCTGCTTCTAAGTGGCCGCCGAGTGCACGCGTTCAC
ENSPTRP00000038635     ------------------------------------------------------------
MG004                  ------------------------------------------------------------
MG009                  ------------------------------------------------------------
MG007                  ------------------------------------------------------------
MG008                  ------------------------------------------------------------
MG005                  ------------------------------------------------------------
MG006                  ------------------------------------------------------------
ENSDARP00000030226     ------------------------------------------------------------
SINFRUP00000161869     ------------------------------------------------------------
CG11989                ------------------------------------------------------------
ENSANGP00000007006     ------------------------------------------------------------
ENSCBRP00000005485     ------------------------------------------------------------
O61219                 ------------------------------------------------------------
ENSCAFP00000013015     ------------------------------------------------------------
ENSP00000286794        TGGACTCGATTCCTGAGGCAAACAGTGCCCCTTAAGGTCGGCGACAGCCTCTTCTGGGTT
ENSPTRP00000027844     ------------------------------------------------------------
ENSMUSP00000025463     ------------------------------------------------------------
ENSMUSP00000057336     ------------------------------------------------------------
ENSRNOP00000002776     ------------------------------------------------------------
28422354               ------------------------------------------------------------
ENSXETP00000046985     ------------------------------------------------------------
29242811               ------------------------------------------------------------
ENSRNOP00000020211     ------------------------------------------------------------
ENSP00000218149        ------------------------------------------------------------
ENSCAFP00000028702     ------------------------------------------------------------
Opossum                ------------------------------------------------------------
                                                                                   


12718517               ------------------------------------------------------------
MG002                  ------------------------------------------------------------
MG001                  ------------------------------------------------------------
MG003                  ------------------------------------------------------------
ENSRNOP00000035961     ------------------------------------------------------------
ENSRNOP00000037563     ------------------------------------------------------------
ENSRNOP00000035809     ------------------------------------------------------------
ENSMUSP00000033763     GACCCACAAGGACCCGCGAGCTCCGCCGCCGCCGCGATGAACATCCGCAATGCTAGGCCC
ENSPTRP00000038635     ------------------------------------ATGAACATCCGCAATGCGAGGCCA
MG004                  ------------------------------------------------------------
MG009                  ---------------------------------------------------AGTGAGCCA
MG007                  ------------------------------------------------------------
MG008                  ---------------------------------------------------AGTGAGCCA
MG005                  ------------------------------------------------------------
MG006                  ------------------------------------------------------------
ENSDARP00000030226     ------------------------------------ATGAATATACGCAACGCACGGCCA
SINFRUP00000161869     ------------------------------------------------------CAGCCG
CG11989                ------------------------------------ATGAACATCCGCTGCGCAAAACCG
ENSANGP00000007006     ------------------------------------ATGAATATCCGCTGCGCCAAGCCC
ENSCBRP00000005485     ------------------------------------ATGAACATTCGCTGTGCGCGAGTC
O61219                 ------------------------------------ATGAACATTCGTTGTGCTCGCGTG
ENSCAFP00000013015     ------------------------------------ATGAACATCCGCAATGCTCGGCCA
ENSP00000286794        CACTGCAGTCCAACCGGTTCCCTACCCTCTGCCATTATGAACATCCGCAACGCTCAGCCA
ENSPTRP00000027844     ------------------------------------ATGAACATCCGCAACGCTCGGCCA
ENSMUSP00000025463     ------------------------------------ATGAACATCCGCCGGGCTCGGCCA
ENSMUSP00000057336     ------------------------------------ATGAACATCCGCAATGCCCGGCCC
ENSRNOP00000002776     ------------------------------------ATGAACATCCGCAATGCCCGACCC
28422354               ------------------------------------ATGAATATCAGAAACGCTCGGCCA
ENSXETP00000046985     ------------------------------------------------------CAGCCT
29242811               ------------------------------------ATGAACATCCGCAATGCTAGGCCC
ENSRNOP00000020211     ------------------------------------------------------CAGCCC
ENSP00000218149        ------------------------------------ATGAACATCCGCAATGCGAGGCCA
ENSCAFP00000028702     ------------------------------------ATGAACATCCGCAATGCGAGGCCG
Opossum                ------------------------------------------------------CAGCCA
                                                                                   


12718517               ------------------------------------------------------------
MG002                  ------------------------------------------------------------
MG001                  ------------------------------------------------------------
MG003                  ------------------------------------------------------------
ENSRNOP00000035961     ------------------------------------------------------------
ENSRNOP00000037563     ---GACCTGATAAACATACAACACTGCAACCTGCTCTGCCTGCCCGAGAACTACGATGAA
ENSRNOP00000035809     ---GACCTGATAAACATACAACACTGCAACCTGCTCTGCCTGCCCGAGAACTACCAGATG
ENSMUSP00000033763     GAAGACCTGATGAACATGCAGCACTGCAACCTTCTCTGCCTGCCGGAGAACTACCAGATG
ENSPTRP00000038635     GAGGACCTAATGAACATGCAGCACTGCAACCTCCTCTGCCTGCCCGAGAACTACCAGATG
MG004                  ------------------------------------------------------------
MG009                  GAGGACCTGATGAATATGCAGCATTGTAACCTGCTGTGCCTTCCAGAAAACTATCAGATG
MG007                  ------------------------------------------------AATTATCAGATG
MG008                  GAGGACCTGATGAATATGCAGCATTGTAACCTGCTGTGCCTTCCAGAAAATTATCAGATG
MG005                  ---------------------------------------CTTCCAGAAAACTATCAGATG
MG006                  ---------ATGAATATGCAGCATTGTAACCTGCTGTGCCTTCCAGAAAACTATCAGATG
ENSDARP00000030226     GAGGATCTGATGAACATGCAGCACTGTAACCTGCTGTGTCTTCCAGAGAACTATCAGATG
SINFRUP00000161869     GAAGACCTTATGAACATGCAGCATTGTAACCTGCTCTGTCTTCCAGAAAACTATCAGATG
CG11989                GAAGACCTAATGACCATGCAGCACTGCAATCTGCTGTGTCTACCCGAAAACTACCAGATG
ENSANGP00000007006     GAAGATCTGATGAACATGCAGCACTGCAATCTGCTGTGCCTGCCGGAAAACTATCAGATG
ENSCBRP00000005485     GATGATTTGATGAGCATGCAAAATGCAAATCTGATGTGTCTACCTGAAAATTATCAAATG
O61219                 GACGATTTGATGAGCATGCAAAATGCGAATCTTATGTGCCTTCCAGAGAATTATCAAATG
ENSCAFP00000013015     GACGACCTGGTTAACATGCAGCACTGCAACCTCCTTTGCCTGCCGGAGAACTACCAGATG
ENSP00000286794        GACGACCTGATGAATATGCAACACTGCAACCTCCTTTGCCTTCCTGAGAACTACCAGATG
ENSPTRP00000027844     GACGACCTGATGAATATGCAACACTGCAACCTCCTTTGCCTTCCTGAGAACTACCAGATG
ENSMUSP00000025463     GATGACCTGATGAACATGCAGCACTGCAACCTGCTGTGCCTGCCCGAGAACTACCAGATG
ENSMUSP00000057336     GACGACCTGATGAACATGCAGCACTGCAACCTGCTCTGCCTGCCGGAGAACTACCAGATG
ENSRNOP00000002776     GAGGACCTGATGAACATGCAGCACTGCAACCTGCTCTGCCTGCCCGAGAACTACCAGATG
28422354               GAAGACCTCATGAATATGCAGCACTGCAACCTGCTGTGTCTGCCCGAGAATTACCAGATG
ENSXETP00000046985     GAAGATCTCATGAATATGCAGCACTGCAACCTGCTGTGTCTGCCTGAGAATTACCAGATG
29242811               GAAGACCTGATGAACATGCAGCACTGCAACCTTCTCTGCCTGCCGGAGAACTACCAGATG
ENSRNOP00000020211     GAGGACCTGATGAACATGCAGCACTGCAACCTTCTGTGCCTGCCTGAGAACTACCAGATG
ENSP00000218149        GAGGACCTAATGAACATGCAGCACTGCAACCTCCTCTGCCTGCCCGAGAACTACCAGATG
ENSCAFP00000028702     GAGGACCTGATGAACATGCAGCACTGCAATCTCCTGTGCCTGCCCGAGAACTACCAGATG
Opossum                GAGGACCTGATGAATATGCAGCATTGTAACCTGCTGTGCCTTCCAGAAAACTATCAGATG
                                                                                   


12718517               ------------------------------------------------------------
MG002                  ------------------------------------------------------------
MG001                  ------------------------------------------------------------
MG003                  ------------------------------------------------------------
ENSRNOP00000035961     ------------------------------------------------------------
ENSRNOP00000037563     GTACTA---------------CTATCATGGCCTCTCGTGGCCCAGCTCTCCTACATTGCT
ENSRNOP00000035809     AAGTACTAC---TATCATGGCCTCTCGTGGCCC------------CTCTCCTACATTGCT
ENSMUSP00000033763     AAGTACTATTTCTATCATGGCCTCTCTTGGCCC---------CAGCTTTCTTACATTGCT
ENSPTRP00000038635     AAATACTACTTCTACCATGGCCTTTCCTGGCCC---------CAGCTCTCTTACATTGCT
MG004                  ------------------------------------------------------------
MG009                  AAATACTATTTCTACCATGGTCTATCATGGCCT---------CAGCTTTCTTACATTGCT
MG007                  AAATACTATTTCTACCATGGTCTATCATGGCCT---------CAGCTTTCTTATATTGCT
MG008                  AAATACTATTTCTACCATGGTCTATCATGGCCT---------CAGCTTTCTTATATTGCT
MG005                  AAATACTATTTCTACCATGGTCTATCATGGCCT---------CAGCTTTCTTACATTGCT
MG006                  AAATACTATTTCTACCATGGTCTATCATGGCCT---------CAGCTTTCTTACATTGCT
ENSDARP00000030226     AAGTACTACTTCTACCATGGCCTGTCCTGGCCT---------CAGCTGTCCTACATCGCA
SINFRUP00000161869     AAATATTACTTCTATCACGGATTGTCCTGGCCC---------CAGCTGTCGTACATTGCA
CG11989                AAGTACTACTTTTACCACGGACTAACCTGGCCT---------CAGCTTAGCTACGTGGCC
ENSANGP00000007006     AAGTACTACTTCTACCACGGGCTGACGTGGCCC---------CAGGTCAGCTACGTGGCG
ENSCBRP00000005485     AAATACTACTTTTACCATGCACTCTCCTGGCCA---------CAACTCTCGTACATTGCT
O61219                 AAATACTACTTCTATCACGCTCTTTCTTGGCCG---------CAGCTCTCTTATATTGCT
ENSCAFP00000013015     AAGTACTACTTCTACCACGGCCTGTCCTGGCCC---------CAGCTTTCTTACATCGCC
ENSP00000286794        AAATACTATTTATATCATGGCCTTTCCTGGCCC---------CAGCTTTCTTACATCGCT
ENSPTRP00000027844     AAATACTATTTATATCATGGCCTTTCCTGGCCC---------CAGCTTTCTTACATCGCT
ENSMUSP00000025463     AAGTACTACTTCTATCATGGCCTCTCTTGGCCC---------CAGCTCTCCTACATTGCT
ENSMUSP00000057336     AAGTACTACTTCTACCATGGCCTGTCGTGGCCC---------CAGCTCTCCTACATCGCC
ENSRNOP00000002776     AAGTACTACTTCTACCATGGCCTGTCGTGGCCC---------CAGCTCTCCTACATCGCC
28422354               AAGTATTACTTTTATCATGGCCTTTCTTGGCCA---------CAGTTGTCCTACATTGCA
ENSXETP00000046985     AAGTATTACTTTTATCATGGCCTTTCTTGGCCA---------CAGCTGTCCTATATTGCA
29242811               AAGTACTATTTCTATCATGGCCTCTCTTGGCCC---------CAGCTTTCTTACATTGCT
ENSRNOP00000020211     AAGTATTATTTCTATCATGGCCTCTCTTGGCCC---------CAGCTTTCTTACATTGCT
ENSP00000218149        AAATACTACTTCTACCATGGCCTTTCCTGGCCC---------CAGCTCTCTTACATTGCT
ENSCAFP00000028702     AAATACTACTTCTACCACGGCCTTTCCTGGCCC---------CAGCTCTCTTACATCGCA
Opossum                AAATACTATTTCTACCACGGTCTGTCATGGCCT---------CAGCTCTCTTACATTGCT
                                                                                   


12718517               ------------------------------------------------------------
MG002                  ------------------------------------------------------------
MG001                  ------------------------------------------------------------
MG003                  ------------------------------------------------------------
ENSRNOP00000035961     ------------------------------------------------------------
ENSRNOP00000037563     GAGGATGAGGTTGGGAAGATTGTGGGTTATGTTCTGGCCAAAATGGAAGAG---GATCCT
ENSRNOP00000035809     GAGGATGAGGTTGGGAAGATTGTGGGTTATGTTCTGGCCAAAGTGGAAGAG---GATCCT
ENSMUSP00000033763     GAGGATGAGAATGGGAAGATTGTGGGCTACGTCTTGGCTAAAATGGAAGAG---GACCCA
ENSPTRP00000038635     GAGGACGAGAATGGGAAGATTGTGGGGTATGTCCTGGCCAAAATGGAAGAG---GACCCA
MG004                  ---------AATGGCAAGATTGTGGGTTACGTCCTGGCCAAGATGGAAGAA---GATCCT
MG009                  GAGGATGAGAATGGCAAGATTGTGGGTTACGTCCTGGCCAAGATGGAAGAA---GATCCT
MG007                  GAGGATGAGAATGGCAAGGTTGTGGGTTATGTCCTGGCCAAGATGGAAGAA---GATCCT
MG008                  GAGGATGAGAATGGCAAGGTTGTGGGTTATGTCCTGGCCAAGATGGAAGAA---GATCCT
MG005                  GAGGATGAGAATGGCAAGATTGTGGGTTACGTCCTGGCCAAGATGGAAGAA---GATCCT
MG006                  GAGGATGAGAATGGCAAGATTGTGGGTTACGTCCTGGCCAAGATGGAAGAA---GATCCT
ENSDARP00000030226     GAGGATGAGAACGGGAAGATAGTGGGATATGTTCTGGCAAAAATGGAGGAG---GATCCT
SINFRUP00000161869     GAAGATGAAAATGGAAAAATTGTGGGATACGTACTCGCAAAGATGGAGGAG---GATCCG
CG11989                GTTGACGACAAGGGCGCCATTGTGGGCTATGTCCTGGCCAAGATGGAGGAGCCGGAGCCC
ENSANGP00000007006     GAGGACGACAAGGGCAACATCGTGGGGTACGTGCTGGCCAAGATGGAGGAGCCGGAACCG
ENSCBRP00000005485     GAAGATCATAAGGGAAATGTTGTTGGATATGTGCTCGCCAAGATGGAAGAA---GACCCA
O61219                 GAAGATCACAAGGGAAATGTTGTTGGATATGTTCTCGCCAAAATGGAAGAA---GACCCA
ENSCAFP00000013015     GAGGACGAGGACGGGAAGGTCGTGGGCTACGTCCTGGCCAAAATGGAGGAG---GACCCA
ENSP00000286794        GAGGATGAGGACGGGAAGATTGTGGGCTATGTTCTGGCCAAAATGGAGGAG---GAACCA
ENSPTRP00000027844     GAGGATGAGGACGGGAAGATTGTGGGCTATGTTCTGGCCAAAATGGAGGAG---GAACCA
ENSMUSP00000025463     GAGGACGAGGATGGGAAGATTGTGGGCTATGTCCTGGCCAAGATGGAGGAG---GACCCC
ENSMUSP00000057336     GAGGATGAGGACGGCAAGATCGTGGGCTATGTCCTGGCCAAGATGGAGGAG---GACCCC
ENSRNOP00000002776     GAGGACGAGGACGGCAAGATAGTGGGCTACGTCCTGGCCAAGATGGAGGAG---GACCCC
28422354               GAAGATGAAAATGGGAAAATTGTTGGCTATGTCCTGGCAAAAATGGAAGAA---GATCCA
ENSXETP00000046985     GAAGATGAAAATGGGAAAATTGTTGGATATGTCCTGGCAAAAATGGAAGAA---GATCCG
29242811               GAGGATGAGAATGGGAAGATTGTGGGCTACGTCTTGGCTAAAATGGAAGAG---GACCCA
ENSRNOP00000020211     GAGGATGAGAATGGGAAGATTGTGGGATACGTCTTGGCTAAAATGGAAGAG---GACCCA
ENSP00000218149        GAGGACGAGAATGGGAAGATTGTGGGGTATGTCCTGGCCAAAATGGAAGAG---GACCCA
ENSCAFP00000028702     GAGGATGAGAACGGGAAGATTGTGGGGTACGTGCTGGCCAAAATGGAAGAG---GACCCG
Opossum                GAAGATGAGAATGGGAAGATCGTGGGCTATGTTCTGGCCAAGATGGAGGAA---GATCCG
                                                                                   


12718517               ------------------------------------------------------------
MG002                  ------------------------------------------------------------
MG001                  ------------------------------------------------------------
MG003                  ------------------------------------------------------------
ENSRNOP00000035961     ------------------------------------------------------------
ENSRNOP00000037563     ---GATAGCATCCCTCATGGACACATCACCCCACTGGCTGTGAAGCGCTGCCACCTAAGC
ENSRNOP00000035809     ---GATAATGTCCCTCATGGACACATCACCCCACTGGCTGTGAAGCGCTGCCACCTACGC
ENSMUSP00000033763     ---GACGATGTGCCCCATGGACATATCACCTCACTGGCTGTGAAGCGTTCCCACCGGCGC
ENSPTRP00000038635     ---GATGATGTGCCCCATGGACATATCACCTCATTGGCTGTGAAGCGTTCCCACCGGCGC
MG004                  ---GATGATGTTCCTCATGGACATATCACATCCTTGGCTGTAAAACGTTCCCACCGCCGG
MG009                  ---GATGATGTTCCTCATGGACATATCACATCCTTGGCTGTAAAACGTTCCCACCGCCGG
MG007                  ---GATGATGTCCCTCATGGACATTTCACATCCTTGGCTGTAAAACGTTCCCACCGCCGG
MG008                  ---GATGATGTCCCTCATGGACATTTCACATCCTTGGCTGTAAAACGTTCCCACCGCCGG
MG005                  ---GATGATGTTCCTCATGGACATATCACATCCTTGGCTGTAAAACGTTCCCACCGCCGG
MG006                  ---GATGATGTTCCTCATGGACATATCACATCCTTGGCTGTAAAACGTTCCCACCGCCGG
ENSDARP00000030226     ---GACGATGTGCCTCATGGACACATTACTTCACTGGTTATTAAACGCTCACACAGGCGT
SINFRUP00000161869     ---GACGATGTCCCTCATGGACACATCACATCCTTGGCGGTGAAGCGCTCACACAGACGT
CG11989                AATGAGGAGAGCCGCCATGGGCACATCACCTCGCTAGCGGTCAAGCGTTCCTATCGGCGA
ENSANGP00000007006     GGCGAGGAAAGCACACACGGCCACATTACGTCGCTGGCGGTGAAGCGGTCCTACCGGCGG
ENSCBRP00000005485     ---GGAGAGGATCCACACGGACACATCACATCTCTCGCTGTCAAGAGATCGTACCGTCGC
O61219                 ---GGAGAGGAGCCACATGGTCATATCACCTCTTTGGCCGTCAAAAGATCTTACAGACGT
ENSCAFP00000013015     ---GACGACGTCCCCCATGGACACATCACCTCACTGGCCGTGAAGCGTTCACACCGTCGC
ENSP00000286794        ---GATGATGTCCCGCATGGCCATATCACCTCACTGGCCGTGAAGCGTTCACACCGGCGC
ENSPTRP00000027844     ---GATGATGTCCCGCATGGCCATATCACCTCGCTGGCCGTGAAGCGTTCACACCGGCGC
ENSMUSP00000025463     ---GATGATGTCCCTCACGGACACATCACCTCGCTGGCTGTGAAACGCTCCCACCGGCGC
ENSMUSP00000057336     ---GATGATGTTCCCCACGGGCACATCACCTCGCTGGCCGTCAAGCGCTCACACCGGCGC
ENSRNOP00000002776     ---GATGATGTCCCCCACGGACACATCACCTCGCTGGCCGTGAAGCGCTCGCACCGGCGC
28422354               ---GATGATGTTCCACATGGGCACATTACCTCTCTGGCTGTGAAACGCTCTCACAGACGG
ENSXETP00000046985     ---GATGATGTTCCACATGGACACATAACCTCTCTGGCTGTAAAACGCTCTCACAGGCGG
29242811               ---GACGATGTGCCCCATGGACATATCACCTCACTGGCTGTGAAGCGTTCCCACCGGCGC
ENSRNOP00000020211     ---GACGATGTGCCCCATGGACATATCACCTCACTGGCTGTGAAACGTTCCCACCGGCGC
ENSP00000218149        ---GATGATGTGCCCCATGGACATATCACCTCATTGGCTGTGAAGCGTTCCCACCGGCGC
ENSCAFP00000028702     ---GATGATGTGCCCCATGGACATATCACCTCCCTGGCTGTAAAGCGTTCCCACCGGCGC
Opossum                ---GATGATGTCCCCCACGGACATATCACATCCTTGGCTGTAAAACGTTCCCACCGCAGG
                                                                                   


12718517               ---------GCTCAGAAGCTGATGGATCAGGCCAGCAGGGCCATGATAGAAAACTTTAAT
MG002                  ---------ACACAGAAGCTTATGGACCAGGCCCCAAGAGCCATGATCGAAAACTTCAGT
MG001                  ---------GCACAGAAGCTTATGGACCAGGCCCCAAGAGCCATGATCGAAAACTTCAGT
MG003                  ---------GCACAGAAGCTTATGGACCAAGCCTCAAGAGCCATGATCGAAAACTTCAGT
ENSRNOP00000035961     ---------GCCAAGAAGCTAATGGACCAGGCCTCCCAGGCCATGATAGAGGACTTCAGT
ENSRNOP00000037563     TTTGGCCTGGCCAAGAAGCTAATGGACCAGGCCTCCCAGGCCATGATAGAGGACTTCAGT
ENSRNOP00000035809     TTTGGCCTGGCCAAGAAGCTAATGGACCAGGCCTCCCAGGCCATGATGGAGAACTTCAGT
ENSMUSP00000033763     CTTGGCCTGGCTCAGAAGCTGATGGACCAGGCCTCTCGAGCCATGATAGAGAACTTCAAT
ENSPTRP00000038635     CTTGGTCTGGCTCAGAAACTGATGGACCAGGCCTCTCGAGCCATGATAGAGAACTTCAAT
MG004                  CTAGGTCTGGCACAGAAGCTTATGGACCAGGCCTCAAGAGCCATGATCGAAAACTTCAAT
MG009                  CTAGGTCTGGCACAGAAGCTTATGGACCAGGCCTCAAGAGCCATGATCGAAAACTTCAGT
MG007                  CTAGGTCTGGCACAGAAGCTTATGGACCAAGCCTCAAGAGCCATGATCGAAAACTTCAGT
MG008                  CTAGGTCTGGCACAGAAGCTTATGGACCAAGCCTCAAGAGCCATGATCGAAAACTTCAGT
MG005                  CTAGGTCTGGCACAGAAGCTTATGGACCAGGCCTCAAGAGCCATGATCGAAAACTTCAAT
MG006                  CTAGGTCTGGCACAGAAGCTTATGGACCAGGCCTCAAGAGCCATGATCGAAAACTTCAAT
ENSDARP00000030226     CTTGGACTGGCTCAAAAACTGATGGATCAAGCCAGCAGAGCCATGATTGAGAACTTCAAT
SINFRUP00000161869     CTTGGTTTGGCTCAAAAGTTGATGGACCAAGCCAGTCGTGCCATGATAGAGAATTTCAAT
CG11989                TTGGGCCTGGCCCAGAAGCTCATGAATCAGGCCTCCCAGGCCATGGTCGAGTGCTTCAAT
ENSANGP00000007006     CTCGGCCTCGCCCAGAAGCTGATGAACCAGGCGTCCAAAGCGATGGTGGAGTGCTTCAAC
ENSCBRP00000005485     CTGGGACTGGCCAACAAAATGATGGATCAAACCGCGAGAGCAATGGTAGAAACATATAAT
O61219                 CTGGGATTGGCTAATAAAATGATGGATCAGACCGCAAGAGCCATGGTCGAAACCTACAAC
ENSCAFP00000013015     CTCGGCCTGGCCCAGAAGCTGATGGACCAGGCCTCCCGGGCCATGATCGAGAACTTCAGT
ENSP00000286794        CTCGGCCTGGCCCAGAAGCTGATGGACCAGGCCTCCAGGGCCATGATAGAGAACTTTAAC
ENSPTRP00000027844     CTCGGCCTGGCCCAGAAGCTGATGGACCAGGCCTCCAGGGCCATGATAGAGAACTTTAAC
ENSMUSP00000025463     CTCGGCCTGGCCCAGAAGCTCATGGACCAGGCTTCCAGGGCCATGATTGAGAACTTCAGC
ENSMUSP00000057336     CTCGGCCTGGCCCAGAAGCTCATGGACCAGGCCTCACGGGCGATGATCGAGAACTTCGGC
ENSRNOP00000002776     CTCGGCCTGGCCCAGAAGCTGATGGACCAGGCCTCACGGGCGATGATCGAGAACTTCAGC
28422354               CTTGGCCTTGCGCAGAAGCTAATGGACCAGGCCTCACGTGCGATGATTGAAAGCTTTAAT
ENSXETP00000046985     CTTGGCCTTGCCCAGAAGCTAATGGACCAGGCCTCACGTGCAATGATTGAAAACTTTAAT
29242811               CTTGGCCTGGCTCAGAAGCTGATGGACCAGGCCTCTCGAGCCATGATAGAGAACTTCAAT
ENSRNOP00000020211     CTTGGCCTGGCTCAGAAGCTGATGGACCAGGCCTCTCGAGCCATGATAGAAAACTTCAAT
ENSP00000218149        CTCGGTCTGGCTCAGAAACTGATGGACCAGGCCTCTCGAGCCATGATAGAGAACTTCAAT
ENSCAFP00000028702     CTTGGCCTGGCTCAGAAGCTGATGGACCAGGCCTCCCGAGCCATGATCGAGAACTTCAAT
Opossum                CTAGGCCTAGCCCAGAAGCTCATGGACCAGGCCTCCAGGGCCATGATTGAAAATTTCAAT
                                .* .* **. * ***.* **..*    .. ** ***.* **.   *: .. 


12718517               GCTAAATACGTCTCCCTTCATGTTCGTAAAAGTAACCGGGCGGCCCTGCACCTGTACTCC
MG002                  ------------------------------------------------------------
MG001                  ------------------------------------------------------------
MG003                  ------------------------------------------------------------
ENSRNOP00000035961     GCAAAGTATGTCTCCCTGCATGCCAGGAAGAGCAACCGAGCAGCCTTGCACCTCTGTTCC
ENSRNOP00000037563     GCAAAGTATGTCTCCCTGCATGCCAGGAAGAGCAACCGAGCAGCCTTGCACCTCTGTTCC
ENSRNOP00000035809     GCAAAGTATGTCTCCCTGCATGCCAGGAAGAGCAACCGAGCAGCCTTGCACCTCTGTTCC
ENSMUSP00000033763     GCCAAATACGTCTCCCTGCATGTCAGGAAGAGTAACAGGGCCGCCCTGCATCTCTATTCC
ENSPTRP00000038635     GCCAAATACGTCTCCCTGCATGTCAGGAAGAGTAACCGGGCCGCCCTGCACCTCTATTCC
MG004                  GCAAAATATGTCTCCCTGCATGTCAGGAAAAGTAACCGCGCAGCTCTGCATCTGTATTCC
MG009                  GCAAAATATGTCTCCCTGCATGTCAGGAAAAGTAACCGCGCAGCTCTGCATCTGTATTCC
MG007                  GCAAAATATGTCTCCCTGCATGTCAGGAAAAGTAACCGCGCAGCTCTGCATCTGTATTCC
MG008                  GCAAAATATGTCTCCCTGCATGTCAGGAAAAGTAACCGCGCAGCTCTGCATCTGTATTCC
MG005                  GCAAAATATGTCTCCCTGCATGTCAGGAAAAGTAACCGCGCAGCTCTGCATCTGTATTCC
MG006                  GCAAAATATGTCTCCCTGCATGTCAGGAAAAGTAACCGCGCAGCTCTGCATCTGTATTCC
ENSDARP00000030226     GCCAAATATGTCTCTTTACATGTCAGGAAGAGTAATCGGGCTGCTCTTCACTTGTACTCC
SINFRUP00000161869     GCCAAATATGTCTCGCTTCATGTTCGCAAAAGCAACCGAGCAGCCCTGCATCTGTACTCA
CG11989                GCCCAGTACGTGTCCCTGCACGTGAGGAAGAGCAATCGGGCTGCCCTGAACCTCTACACC
ENSANGP00000007006     GCGCAGTACGTCTCGCTGCACGTGCGCAAATCGAACCGGGCGGCGCTGAATCTGTACACC
ENSCBRP00000005485     GCCAAATTCGTATCTCTGCATGTTCGCGTTTCGAACCGCGCAGCTCTGAACCTGTATAAA
O61219                 GCTAAATACGTATCGCTTCATGTTCGTGTATCAAACCGAGCCGCATTGAATCTATACAAG
ENSCAFP00000013015     GCCAAGTACGTGTCCCTGCACGTCAGGAAGAGTAACCGAGCAGCCTTGCACCTGTATTCC
ENSP00000286794        GCCAAATACGTGTCTCTGCACGTCAGGAAGAGTAACCGGCCAGCCTTGCACCTTTATTCT
ENSPTRP00000027844     GCCAAATACGTGTCTCTGCACGTCAGGAAGAGTAACCGGGCAGCCTTGCACCTTTATTCT
ENSMUSP00000025463     GCTAAGTATGTATCCCTGCATGTCAGGAAGAGCAACCGGGCGGCTCTGCACCTGTATTCC
ENSMUSP00000057336     GCCAAGTACGTGTCCCTGCACGTCAGGAAGAGCAACAGGGCGGCCCTGCACCTGTATTCT
ENSRNOP00000002776     GCCAAGTACGTGTCCCTGCACGTCAGGAAGAGCAACAGGGCGGCCCTGCACCTGTATTCT
28422354               GCCAAATATGTATCTCTGCATGTTCGAAAAAGCAATCGAGCGGCACTCCATCTTTATTCG
ENSXETP00000046985     GCCAAATATGTATCTTTGCATGTTAGAAAAAGCAACCGAGCGGCACTGCATCTTTATTCA
29242811               GCCAAATACGTCTCCCTGCATGTCAGGAAGAGTAACAGGGCCGCCCTGCATCTCTATTCC
ENSRNOP00000020211     GCCAAATATGTCTCCCTACATGTCAGGAAGAGTAACCGGGCTGCCCTACATCTCTATTCC
ENSP00000218149        GCCAAATATGTCTCCCTGCATGTCAGGAAGAGTAACCGGGCCGCCCTGCACCTCTATTCC
ENSCAFP00000028702     GCCAAATACGTCTCCCTGCATGTCAGGAAGAGTAACCGGGCCGCCCTGCACCTCTATTCC
Opossum                GCGAAGTATGTCTCCCTGCATGTCAGAAAAAGTAACCGGGCAGCTCTGCACCTGTATTCC
                                                                                   


12718517               AACACGCTGAAGTTCCAGATAAGTGAGGTAGAGCCTAAATACTACGCAGATGGGGAGGAT
MG002                  ------------------------------------------------------------
MG001                  ------------------------------------------------------------
MG003                  ------------------------------------------------------------
ENSRNOP00000035961     AGCACCCTGAACTTCCAGGTTAGTGAGGTGGAGCCCAAGTACTATGCAGATGGCGAAGAT
ENSRNOP00000037563     AGCACCCTGAACTTCCAGGTTAGTGAGGTGGAGCCCAAGTACTATGCAGATGGCGAAGAT
ENSRNOP00000035809     AACACCCTGAACTTGCAGGTTAGTGAGGTGGAGCCCAAGTACTATGCAGATGGCGAAGAT
ENSMUSP00000033763     AACACCCTCAACTTTCAGATCAGCGAAGTGGAGCCCAAATACTATGCAGATGGGGAAGAT
ENSPTRP00000038635     AACACCCTCAACTTTCAN------------------------------------------
MG004                  AACACTCTTAACTTTCAGATTAGTGAGGTGGAGCCCAAGTACTATGCGGATGGGGAGGAT
MG009                  AACACTCTTAACTTTCAGATTAGTGAGGTGGAGCCCAAGTACTATGCGGATGGGGAGGAT
MG007                  AACACTCTTAACTTTCAGATTAGTGAGGTGGAGCCCAAGTACTATGCGGATGGGGAGGAT
MG008                  AACACTCTTAACTTTCAGATTAGTGAGGTGGAGCCCAAGTACTATGCGGATGGGGAGGAT
MG005                  AACACTCTTAACTTTCAGATTAGTGAGGTGGAGCCCAAGTACTATGCGGATGGGGAGGAT
MG006                  AACACTCTTAACTTTCAGATTAGTGAGGTGGAGCCCAAGTACTATGCGGATGGGGAGGAT
ENSDARP00000030226     AACACACTTAAGTTTCAGATTAGCGAAGTGGAACCCAAATATTATGCCGATGGGGAAGAT
SINFRUP00000161869     AACACACTCAAATTCCAAATTAGTGAGGTAGAGCCCAAGTACTATGCAGACGGGGAGGAT
CG11989                AACGCCCTCAAGTTCAAGATCATCGAGGTGGAGCCCAAGTACTATGCCGATGGCGAGGAT
ENSANGP00000007006     AACTCGCTCGGCTTCAAGATACTGGAGATTGAGCCGAAGTACTACGCGGACGGCGAGGAT
ENSCBRP00000005485     AATACTCTCAAGTTTGAAATCGTGGACACCGAGCCGAAATACTATGCTGACGGAGAAGAT
O61219                 AACACACTGAAATTCGAAATTGTGGATACAGAGCCAAAATATTACGCGGATGGAGAAGAT
ENSCAFP00000013015     AACACCCTCCGCTTTCAGGTTAGTGAGGTGGAGCCCAAATACTATGCAGACGGGGAAGAC
ENSP00000286794        AACACCCTCAACTTTCAGATTAGTGAGGTGGAACCTAAATACTATGCAGATGGGGAAGAT
ENSPTRP00000027844     AACACCCTCAACTTTCAGATTAGTGAGGTGGAACCTAAATACTATGCAGATGGGGAAGAT
ENSMUSP00000025463     AACACCCTGAACTTCCAGGTTAGCGAGGTGGAGCCCAAGTACTATGCAGATGGGGAAGAC
ENSMUSP00000057336     AACACCCTCAACTTCCAGGTCAGTGAGGTGGAACCCAAGTACTATGCTGATGGTGAAGAT
ENSRNOP00000002776     AACACCCTCAACTTCCAGGTTAGTGAGGTGGAACCCAAGTACTATGCCGATGGGGAAGAT
28422354               AACACTCTAAATTTCCAAATCAGTGAGGTTGAGCCTAAATACTATGCTGATGGGGAGGAT
ENSXETP00000046985     AACACTTTAAATTTTCAAATCAGCGAGGTTGAGCCTAAATACTATGCTGATGGGGAAGAT
29242811               AACACCCTCAACTTTCAGATCAGCGAAGTGGAGCCCAAATACTATGCAGATGGGGAAGAT
ENSRNOP00000020211     AACACCCTCAACTTTCAGATCAGCGAAGTGGAGCCCAAATACTATGCAGATGGGGAAGAT
ENSP00000218149        AACACCCTCAACTTTCAGATCAGTGAAGTGGAGCCCAAATACTATGCAGATGGGGAGGAC
ENSCAFP00000028702     AACACCCTCAACTTTCAGATCAGCGAAGTGGAGCCCAAGTACTACGCCGATGGGGAAGAC
Opossum                AACACACTAAACTTTCAGATTAGCGAAGTGGAGCCCAAATACTATGCCGATGGGGAGGAT
                                                                                   


12718517               GCCTACGCCATGAAGAGAGACCTGGCCAGCATGGCAGATGAG---GTCCCC---CAGCTG
MG002                  ------------------------------------------------------------
MG001                  ------------------------------------------------------------
MG003                  ------------------------------------------------------------
ENSRNOP00000035961     GCATATGCTCTGAAGCGAGATCTCTCACAGATGGCAGATGAG---CTGAGAAGGCAACTG
ENSRNOP00000037563     GCATATGCTCTGAAGCGAGATCTC------------------------------------
ENSRNOP00000035809     GCGTATGCTCTGAAGCGAGATCTC------------------------------------
ENSMUSP00000033763     GCGTATGCAATGAAGCGGGACCTCACGCAGATGGCTGATGAG---CTGAGGCGGCACCTG
ENSPTRP00000038635     ------------------------------------------------------------
MG004                  GCCTATGCTATGAAGCGTGATCTGACTCAGATGGCTGAAGAG---CTGAGGAAGCAACTG
MG009                  GCCTATGCTATGAAGCGTGATCTGACTCAGATGGCTGAAGAG---CTGAGGAAGCAACTG
MG007                  GCCTATGCTATGAAGCGCGATCTGACTCAGATGGCTGAAGAG---CTGAGGAAGCAACTG
MG008                  GCCTATGCTATGAAGCGCGATCTGACTCAGATGGCTGAAGAG---CTGAGGAAGCAACTG
MG005                  GCCTATGCTATGAAGCGTGATCTGACTCAGATGGCTGAAGAG---CTGAGGAAGCAACTG
MG006                  GCCTATGCTATGAAGCGTGATCTGACTCACATGGCTGAACAC---CTGACGAAGCAACTG
ENSDARP00000030226     GCTTACGCCATGAAGAGAAATCTCACGCAGATGGCAGATGAG---TTGCAG---------
SINFRUP00000161869     GCCTATGCCATGAAGAGAGACCTCGCCCACATGGCAGATGAG---GTGACTTTATTTTTC
CG11989                GCATATGCCATGCGACGCGACCTCAGCGAGTTTGCCGATGAG---------------GAT
ENSANGP00000007006     GCGTACTCGATGCGGCGCGATCTTTCCGAGCTGGTGAACAATAGCGACCGGCCGCCGGCG
ENSCBRP00000005485     GCCTATGCCATGCGTCGTGATTTGGCGAAATGGGCCGAAGAA---------AGGGATATC
O61219                 GCATACGCTATGCGTCGCGATCTCGCAAAATGGGCAGAAGAA---------CGGAACATC
ENSCAFP00000013015     GCTTACGCTATGAAGCGAGATCTCTCGCAGATGGCAGATGAG---CTGAGAAGGCAGCTG
ENSP00000286794        GCTTATGCTATGAAGCGGGATCTCTCGCAGATGGCAGATGAG---CTGAGACGACAAATG
ENSPTRP00000027844     GCTTATGCTATGAAGCGGGATCTCTCGCAGATGGCAGATGAG---CTGAGACGACAAACG
ENSMUSP00000025463     GCGTATGCTATGAAGCGAGATCTCTCGCAGATGGCCGATGAG---CTGAGACGGCAGCTG
ENSMUSP00000057336     GCTTACGCCATGAAGCGGGATCTCTCTCAGATGACTGATGAG---CTGAGAAGGCAGCTG
ENSRNOP00000002776     GCTTACGCCATGAAGCGGGATCTCGCTCAGATGGCTGATGAG---CTGAGGAGGCAGCTG
28422354               GCATATGCCATGAAACGGGACCTTACGCAAATGGCCGATGAGCAGTTGAAAAAGCACCTT
ENSXETP00000046985     GCATATGCCATGAAACGAGACCTTACTCAAATGGCTGATGAG---TTGAGAAAACAGCTT
29242811               GCGTATGCAATGAAGCGGGACCTCACGCAGATGGCTGATGAG---CTGAGGCGGCACCTG
ENSRNOP00000020211     GCATATGCAATGAAGCGGGACCTCACGCAGATGGCTGATGAG---CTGAGGCGGCACCTG
ENSP00000218149        GCCTATGCCATGAAGCGGGACCTCACTCAGATGGCCGACGAG---CTGAGGCGGCACCTG
ENSCAFP00000028702     GCGTACGCAATGAAGCGGGACCTCACCCAGATGGCTGACGAG---CTGCGAAGGCATCTG
Opossum                GCCTATGCCATGAAGCGAGATTTGACCCAGAGGCAGAAG---------AGGAAGCAACTG
                                                                                   


12718517               AGG---AAGCCCGGAGTGCGTGTTACGGGCCAGGAGGCGCCCTCTGGCCAGAGC------
MG002                  ------------------------------------------------------------
MG001                  ------------------------------------------------------------
MG003                  ------------------------------------------------------------
ENSRNOP00000035961     GAGCTGAAGAAAGGC---AGATATGTCGTTTTTGGTTCCAAGGAGAATCAGGGT------
ENSRNOP00000037563     ------------------------------------------------------------
ENSRNOP00000035809     ------------------------------------------------------------
ENSMUSP00000033763     GAGCTGAAGGAAAAGGGCAAGCACATGGTTCTGGCGGCCTTGGAGAACAAAGCGGAGAAC
ENSPTRP00000038635     ------------------------------------------------------------
MG004                  GAGGTGAAGGAGAAAGGCAAACATCTGGTGCTGGCCTCCCTGGAGAACAAGATG------
MG009                  GAGGTGAAGGAGAAAGGCAAACATCTGGTGCTGGCCTCCCTGGAGAACAAGATG------
MG007                  GAGGTGAAGGAGAAAGGCAAACATCTGGTGCTGGCCTCCCTGGAGAACAAGATG------
MG008                  GAGGTGAAGGAGAAAGGCAAACATCTGGTGCTGGCCTCCCTGGAGAACAAGATG------
MG005                  GAGGTGAAGGAGAAAGGCAAACATCTGGTGCTGGCCTCCCTGGAGAACAAGATG------
MG006                  GAGGTGAAG---------------------------------------------------
ENSDARP00000030226     ------AAGCCAGGTGTGCGTCTGTGGGGCTCCGAGGCTCCACCGTCTCAG---------
SINFRUP00000161869     AATTTCCAGGCTTCTCATAATGTCAGTAGAAAACCTGGAACACGTGCA------------
CG11989                CAGGCCAAG---------------------------------------------------
ENSANGP00000007006     GAACGGAAC---------------------------------------------------
ENSCBRP00000005485     GAG---------------------------------------------------------
O61219                 GAG---------------------------------------------------------
ENSCAFP00000013015     GAGCTGAAGAAGTGCGGGGGTGTGGTGTTGGGCTCCCGGGGAAAC---------------
ENSP00000286794        GACCTGAAGAAGGGCGGGTATGTGGTCCTGGGCTCCAGGGAGAAC---------------
ENSPTRP00000027844     GACCTGAAGAAGGGCGGGTATGTGGTCCTGGGCTCCAGGGAGAAC---------------
ENSMUSP00000025463     GTGCTGAAGAAAGGCAGATATGTGGTTCTGGGCTCC------------------------
ENSMUSP00000057336     GTGCTGAAGAAGAACAGATATGTGGTTCTGGGCTCC------------------------
ENSRNOP00000002776     GTGCTGAAGAAGAGCAGATACGTGGTTCTGGGCTCTGAGGAGAACCAGGAAGCC------
28422354               GAAATAAAAGAGAAGAGCCGCCCACTG------AGCTCCATAGAAAATAAATCT------
ENSXETP00000046985     GAAATAAAAGAGAAGAGCCGCCCACTGAGCTCCATAGAAAATAAATCT------------
29242811               GAGCTGAAGGAAAAGGGCAAGCACATGGTTCTGGCGGCCTTGGAGAACAAAGCGGAGAAC
ENSRNOP00000020211     GAGCTGAAGGAAAAGGGCAGGCACATGGTGCTGTCGGCCATGGAGAACAAGGCGGAGAAC
ENSP00000218149        GAGCTGAAAGAGAAGGGCAGGCACGTGGTGCTGGGTGCCATCGAGAACAAGGTGGAGAGC
ENSCAFP00000028702     GAGCTGAAGGACAAAGGCAGACACGTGGTGCTGGGCGCCATCGAGAACAAGGTGGAGGGC
Opossum                GAGGTGAAGGAGAAAGGCAAACATCTGGTCCTGGCCTCCCTGGAGAACAAGATG------
                                                                                   


12718517               ------------------------------------------------------------
MG002                  ------------------------------------------------------------
MG001                  ------------------------------------------------------------
MG003                  ------------------------------------------------------------
ENSRNOP00000035961     ------------------------------------------------------------
ENSRNOP00000037563     ------------------------------------------------------------
ENSRNOP00000035809     ------------------------------------------------------------
ENSMUSP00000033763     AAAGGCAACGTGCTTCTGAGCTCAGGAGAGGCCTGTCGTGAGGAGAAGGGCCTGGCTGCT
ENSPTRP00000038635     ------------------------------------------------------------
MG004                  ------------------------------------------------------------
MG009                  ------------------------------------GACCCCAAAGCCAACCACGTGGGG
MG007                  ------------------------------------GACCCCAAAGCCAACCACGTGGGG
MG008                  ------------------------------------------------------------
MG005                  ------------------------------------------------------------
MG006                  ------------------------------------------------------------
ENSDARP00000030226     ---------------------------------------GACACATCTGTGACGGGCCTG
SINFRUP00000161869     ------------------------------------TCTGGTCAGGAGGTCTCCTCTGGC
CG11989                ------------------------------------------------------------
ENSANGP00000007006     ---------------------------------------GAACTGAACGACGTTGGGGGA
ENSCBRP00000005485     ------------------------------------------------------------
O61219                 ------------------------------------------------------------
ENSCAFP00000013015     ------------------------------------CAGGAAACGCAGGGAAACACGCTT
ENSP00000286794        ------------------------------------CAGGAGACCCAGGGCAGCACACTT
ENSPTRP00000027844     ------------------------------------CAGGAGACCCAGGGCAGCACACTT
ENSMUSP00000025463     ------------------------------------AAGGAGAATCAGGGTAGCACACTT
ENSMUSP00000057336     ------------------------------------GAGGAGACCCAGGGCGGCACACTT
ENSRNOP00000002776     ---CAGGACAGCACACTTCCGGATGCCGAGGAGGCCTGTCAGCCCGAGAACCCAGCAGGC
28422354               ---------------------------GATAACCGTTCCAGACATGTAGGAGATTGCTGT
ENSXETP00000046985     ---------------------------GATAACCGTTCTGGACATGTAGGAGACTGCTGT
29242811               AAAGGCAACGTGCTTCTGAGCTCAGGAGAGGCCTGTCGTGAGGAGAAGGGCCTGGCTGCT
ENSRNOP00000020211     AAAGGCAACGTGCTTCTGAGCTCAGGAGAGGCCTGTCGTGAGGAGAAGGGCCTGACTGCT
ENSP00000218149        AAAGGCAATTCACCTCCGAGCTCAGGAGAGGCCTGTCGCGAGGAGAAGGGCCTGGCTGCC
ENSCAFP00000028702     AGGGGCAGCTCGCTTCCGAGCTCTGGAGACGCCTGTCGTGACGAGAGAGGCCTGGCTGCT
Opossum                ---------------------------GACCCCAGAGGCAACCACGTGGGGGACTGCTGC
                                                                                   


12718517               ------CAGACAGGATCTGGTGACCAGGAGAGGGAGAGCGAGAGAGACAGCGGAGGAGAG
MG002                  ------------------------------------------------------------
MG001                  ------------------------------------------------------------
MG003                  ------------------------------------------------------------
ENSRNOP00000035961     ---AGCACACTTCCTGGTTCCGAAGAGGCCTATCAGCAGGACAACCTGGCTGGAGGTGAC
ENSRNOP00000037563     ------------------------------------------------------------
ENSRNOP00000035809     ------------------------------------------------------------
ENSMUSP00000033763     GAGGATAGT------------------------------------------GGTGGGGAC
ENSPTRP00000038635     ------------------------------------------------------------
MG004                  ---------------------------------GACCCCAAAGCCAACCACGCGGGGGAC
MG009                  GACTGCTGCCGTGAGGAGAAGGGTCTAGGCTCCACAGCCGAGGATAGCAGCGGCGGTGAC
MG007                  GACTGCTGCCGTGAGGAGAAGGGTCTAGGCTCCACAGCCGAGGACAGCAGCGGCGGTGAC
MG008                  ---------------------------------GACCCCAAAGCCAACCACGTGGGGGAC
MG005                  ---------------------------------GACCCCAAAGCCAACCACGCGGGGGAC
MG006                  ------------------------------------------------------------
ENSDARP00000030226     GTGGAGAAGCTGACGGTGCAGGATGGAGAGAAGGAGGGAGATGGAGACAGCGGAGGAGAG
SINFRUP00000161869     CAAAGCCCATCTGGGTCTGGTGACCAGGAACGGGAGAGCGAGAGAGATAGCGGAGGGGAG
CG11989                ---GCTGCGAAGCAGTCAGGCGAGGAGGAGGAGAAGGCGGTCCACAGATCCGGCGGACAT
ENSANGP00000007006     GATGACCGGATAATAACGAACCGTCAGAAGGGACCGGTCGTGCTGCCGCATCATGGCGAT
ENSCBRP00000005485     ---------------------------------------------------CCAGCCGAT
O61219                 ---------------------------------------------------CCAGCAGAT
ENSCAFP00000013015     CCTAGCTCCCAAGAGGATGGTCGGGAGGAGAACCCCGCCGCTGACAGTAGTGGCAGCGAC
ENSP00000286794        TCTGATTCTGAAGAGGCCTGTCAGCAAAAGAACCCGGCTACCGAAGAAAGTGGCAGTGAC
ENSPTRP00000027844     TCTGATTCTGAAGAGGCCTGTCAGCAAAAGAACCCGGCTACCGAAGAAAGTGGCAGTGAC
ENSMUSP00000025463     CCTGGTTCTGAAGAGGCCAGTCAGCAGGAGAACCTGGCCGGAGGTGACAGTGGTAGTGAT
ENSMUSP00000057336     CCTGATGCTGGGGAGGCCTGCCTGCCCAAGAACCCCACA---------------------
ENSRNOP00000002776     AAAGGCAGTGAGGCCTGTCAGCCCGAGAACCCAGCAGGCAAAGGCAGTGAGGCCTGTCAG
28422354               CGGGATGAGAAATGCATGGGGAATATCGGCAAACAGGATCTCACAGAGGACAGTGGAGAT
ENSXETP00000046985     CGGGATGAGAAATGCATGGGGAGTTCCGGCAAACGGGACCTCACAGAGGACAGTGGAGAT
29242811               GAGGATAGT------------------------------------------GGTGGGGAC
ENSRNOP00000020211     GAGGATAGT------------------------------------------GGTGGGGAC
ENSP00000218149        GAGGATAGT------------------------------------------GGTGGGGAC
ENSCAFP00000028702     GACGATAGC------------------------------------------GGGGGCGAC
Opossum                CGAGACGAGAGGGGCCTCGGCCCT---AGCCCCATAGCTGAGGACAGCAGCGGCGGTGAC
                                                                                   


12718517               AGCAAAGAGCTGAGTGAAGTCAGCGAGGCGACGGAAAGCACAGACGTTAAAGATTCGTCC
MG002                  ------------------------------------------------------------
MG001                  ------------------------------------------------------------
MG003                  ------------------------------------------------------------
ENSRNOP00000035961     AGTGGC---------------AGCAATGGCAAAGATAGCACTGATGTCCAAGACAGC---
ENSRNOP00000037563     ------------------------------------------------------------
ENSRNOP00000035809     ------------------------------------------------------------
ENSMUSP00000033763     AGCAAGGACCTCAGTGAGGTCAGCGAGACCACAGAGAGCACAGATGTCAAAGACAGCTCA
ENSPTRP00000038635     ------------------------------------------------------------
MG004                  TGC------TGCCGTGAG---GAGAAGGGTCTAGGCTCCACA---GCCGAGGATAGCAGC
MG009                  AGCAAAGACCTTAGAGAGGTCAGCGAGACCACAGAGAGCAXX------------------
MG007                  AGCGAAGACGTTAGAGAGGTCAGCGAGACCACAGAGAGCAXX------------------
MG008                  TGC------TGCCGTGAG---GAGAAGGGTCTAGGCTCC---------------------
MG005                  TGC------TGCCGTGAG---GAGAAGGGTCTAGGCTCCACA---GCCGAGGATAGCAGC
MG006                  ---------------GAG------------------------------AAA---------
ENSDARP00000030226     AGTAAAGAAATGAGCGAGGTCAGCGAGGCCACCGAAAGCACGGACGTCAAAGACTCATCG
SINFRUP00000161869     AGCAAGGAGATGAGCGAAGTCAGCGAGGCAACAGAGAGCACAGACGTTAAAGATTCTTCC
CG11989                GGC------------------------------CACTCGCACAAC------CACAGCGGT
ENSANGP00000007006     GGG------------------------------------------------CACGCGGGT
ENSCBRP00000005485     ------------AAAGAAGCTTACGCAACATCGAAGTCTTCAGAC------GACAAAAAG
O61219                 ------------CGAGAGGCCTATACCACTGCAAAAACCACTGACGATAAAAAGAAAAAT
ENSCAFP00000013015     AGCAAG---------GAGCCCAGCGAGTCCACGGAGGGCACCGATGTCCAGAACAGCTCA
ENSP00000286794        AGCAAA---------GAACCTAAGGAGTCTGTGGAGAGCACCAACGTCCAGGACAGCTCA
ENSPTRP00000027844     AGCAAA---------GAACCTAAGGAGTCTGTGGAGAGCACCAACGTCCAGGACAGCTCA
ENSMUSP00000025463     GGCAAAGAC---------------------------AGCACTGATGTCCAAGACAGCTTG
ENSMUSP00000057336     AGCAAAGAC------------AGTGGCAGCAGTGACAGCACTGATGTCCAGGACAGCTCA
ENSRNOP00000002776     CCCGAGAACCCCGCAGGCAAAGACACTGGCAGCCACAGCACTGATGTCCAGGACAGCTCA
28422354               AGCAAGGATGTAAGTGAAGTCAGCGAGGCAACAGAGAGCACTGATGTCAAGGACAGTTCA
ENSXETP00000046985     AGCAAGGATGTAAGTGAAGTCAGTGAGGCAACAGAGAGCACTGATGTCAAGGACAGTTCA
29242811               AGCAAGGACCTCAGTGAGGTCAGCGAGACCACAGAGAGCACAGATGTCAAAGACAGCTCA
ENSRNOP00000020211     AGCAAGGACCTCAGTGAGGTCAGTGAGACCACAGAAAGCACAGATGTCAAAGACAGCTCA
ENSP00000218149        AGCAAGGACCTCAGCGAGGTCAGCGAGACCACAGAGAGCACAGATGTCAAGGACAGCTCA
ENSCAFP00000028702     AGCAAGGATCTCAGCGAGGTCAGCGAGACCACAGAGAGCACCGACGTCAAGGACAGCTCA
Opossum                AGCAAAGACCTTAGTGAGGTCAGCGAGACCACCGAGAGCACTGATGTCAAGGACAGCTCG
                                                                                   


12718517               TCTGATTCACAA---------
MG002                  ---------------------
MG001                  ---------------------
MG003                  ---------------------
ENSRNOP00000035961     ---------------------
ENSRNOP00000037563     ---------------------
ENSRNOP00000035809     ---------------------
ENSMUSP00000033763     GAGGCCTCTGACTCTGCCTCC
ENSPTRP00000038635     ---------------------
MG004                  ---GGCGGTGACAGCAAAGAC
MG009                  ---------------------
MG007                  ---------------------
MG008                  ---------------------
MG005                  ---------------------
MG006                  ---------------------
ENSDARP00000030226     TCAGACTCT------------
SINFRUP00000161869     TCCGATTCA------------
CG11989                CACGATGGCCATTGTTGC---
ENSANGP00000007006     CACGATGGCCACTGCTGC---
ENSCBRP00000005485     AAG------------------
O61219                 CGCAGT---------------
ENSCAFP00000013015     GAAGATTCAGATTCCACCTCC
ENSP00000286794        GAAAGCTCGGATTCCACCTCC
ENSPTRP00000027844     GAAAGCTCGGATTCCACCTCC
ENSMUSP00000025463     CAGACCCTAGGGTCCGCCTCC
ENSMUSP00000057336     GAGGACTTGGATTCCATCTCC
ENSRNOP00000002776     GAGTACTTGGATTCCACCTCC
28422354               GAGGCTTCAGACTCTGCCTCA
ENSXETP00000046985     GAGGCTTCAGACTCTGCCTCA
29242811               GAGGCCTCTGACTCTGCCTCC
ENSRNOP00000020211     GAGGCCTCTGATTCTGCCTCC
ENSP00000218149        GAGGCCTCCGACTCAGCCTCC
ENSCAFP00000028702     GAGGCCTCTGACTCTGCCTCC
Opossum                GAGGCCTCCGACTCAGCCTCC
                                            
