# Supplementary material for: Characterization of hARD2, a processed hARD1 gene duplicate, encoding a human protein N-α-acetyltransferase
Source: BMC Biochem. 2006 Apr 25;7:13. doi: 10.1186/1471-2091-7-13 (PMC1475586; doi:10.1186/1471-2091-7-13)
Supplement: Additional File 3 — Well aligned region of the alignment in Additional file 2 (positions 157 to 642), with genomic kangaroo ARD fragments added. This alignment was run through MrBayes to produce the unrooted tree in Additional file 4. [file 1471-2091-7-13-S3.ALN]

CLUSTAL W(1.81) multiple sequence alignment


12718517               ------------------------------------------------------------
MG002                  ------------------------------------------------------------
MG001                  ------------------------------------------------------------
MG003                  ------------------------------------------------------------
ENSRNOP00000035961     ------------------------------------------------------------
ENSRNOP00000037563     ---------------------------GACCTGATAAACATACAACACTGCAACCTGCTC
ENSRNOP00000035809     ---------------------------GACCTGATAAACATACAACACTGCAACCTGCTC
ENSMUSP00000033763     ATGAACATCCGCAATGCTAGGCCCGAAGACCTGATGAACATGCAGCACTGCAACCTTCTC
ENSPTRP00000038635     ATGAACATCCGCAATGCGAGGCCAGAGGACCTAATGAACATGCAGCACTGCAACCTCCTC
MG004                  ------------------------------------------------------------
MG009                  ---------------AGTGAGCCAGAGGACCTGATGAATATGCAGCATTGTAACCTGCTG
MG007                  ------------------------------------------------------------
MG008                  ---------------AGTGAGCCAGAGGACCTGATGAATATGCAGCATTGTAACCTGCTG
MG005                  ------------------------------------------------------------
MG006                  ---------------------------------ATGAATATGCAGCATTGTAACCTGCTG
ENSDARP00000030226     ATGAATATACGCAACGCACGGCCAGAGGATCTGATGAACATGCAGCACTGTAACCTGCTG
SINFRUP00000161869     ------------------CAGCCGGAAGACCTTATGAACATGCAGCATTGTAACCTGCTC
CG11989                ATGAACATCCGCTGCGCAAAACCGGAAGACCTAATGACCATGCAGCACTGCAATCTGCTG
ENSANGP00000007006     ATGAATATCCGCTGCGCCAAGCCCGAAGATCTGATGAACATGCAGCACTGCAATCTGCTG
ENSCBRP00000005485     ATGAACATTCGCTGTGCGCGAGTCGATGATTTGATGAGCATGCAAAATGCAAATCTGATG
O61219                 ATGAACATTCGTTGTGCTCGCGTGGACGATTTGATGAGCATGCAAAATGCGAATCTTATG
ENSCAFP00000013015     ATGAACATCCGCAATGCTCGGCCAGACGACCTGGTTAACATGCAGCACTGCAACCTCCTT
ENSP00000286794        ATGAACATCCGCAACGCTCAGCCAGACGACCTGATGAATATGCAACACTGCAACCTCCTT
ENSPTRP00000027844     ATGAACATCCGCAACGCTCGGCCAGACGACCTGATGAATATGCAACACTGCAACCTCCTT
ENSMUSP00000025463     ATGAACATCCGCCGGGCTCGGCCAGATGACCTGATGAACATGCAGCACTGCAACCTGCTG
ENSMUSP00000057336     ATGAACATCCGCAATGCCCGGCCCGACGACCTGATGAACATGCAGCACTGCAACCTGCTC
ENSRNOP00000002776     ATGAACATCCGCAATGCCCGACCCGAGGACCTGATGAACATGCAGCACTGCAACCTGCTC
28422354               ATGAATATCAGAAACGCTCGGCCAGAAGACCTCATGAATATGCAGCACTGCAACCTGCTG
ENSXETP00000046985     ------------------CAGCCTGAAGATCTCATGAATATGCAGCACTGCAACCTGCTG
29242811               ATGAACATCCGCAATGCTAGGCCCGAAGACCTGATGAACATGCAGCACTGCAACCTTCTC
ENSRNOP00000020211     ------------------CAGCCCGAGGACCTGATGAACATGCAGCACTGCAACCTTCTG
ENSP00000218149        ATGAACATCCGCAATGCGAGGCCAGAGGACCTAATGAACATGCAGCACTGCAACCTCCTC
ENSCAFP00000028702     ATGAACATCCGCAATGCGAGGCCGGAGGACCTGATGAACATGCAGCACTGCAATCTCCTG
Opossum                ------------------CAGCCAGAGGACCTGATGAATATGCAGCATTGTAACCTGCTG
MG025                  ------------------------------------------------------------
MG018                  ------------------------------------------------------------
MG012                  ------------------------------------------------------------
MG027                  ------------------------------------------------------------
MG024                  ------------------------------------------------------------
MG017                  ------------------------------------------------------------
MG022                  ------------------------------------------------------------
MG021                  ------------------------------------------------------------
MG011                  ------------------------------------------------------------
MG019                  ------------------------------------------------------------
MG016                  ------------------------------------------------------------
MG013                  ------------------------------------------------------------
MG020                  ------------------------------------------------------------
MG014                  ------------------------------------------------------------
MG010                  ------------------------------------------------------------
MG015                  ------------------------------------------------------------
MG026                  ------------------------------------------------------------
MG023                  ------------------------------------------------------------
                                                                                   


12718517               ------------------------------------------------------------
MG002                  ------------------------------------------------------------
MG001                  ------------------------------------------------------------
MG003                  ------------------------------------------------------------
ENSRNOP00000035961     ------------------------------------------------------------
ENSRNOP00000037563     TGCCTGCCCGAGAACTACGATGAAGTACTA---------------CTATCATGGCCTCTC
ENSRNOP00000035809     TGCCTGCCCGAGAACTACCAGATGAAGTACTAC---TATCATGGCCTCTCGTGGCCC---
ENSMUSP00000033763     TGCCTGCCGGAGAACTACCAGATGAAGTACTATTTCTATCATGGCCTCTCTTGGCCC---
ENSPTRP00000038635     TGCCTGCCCGAGAACTACCAGATGAAATACTACTTCTACCATGGCCTTTCCTGGCCC---
MG004                  ------------------------------------------------------------
MG009                  TGCCTTCCAGAAAACTATCAGATGAAATACTATTTCTACCATGGTCTATCATGGCCT---
MG007                  ------------AATTATCAGATGAAATACTATTTCTACCATGGTCTATCATGGCCT---
MG008                  TGCCTTCCAGAAAATTATCAGATGAAATACTATTTCTACCATGGTCTATCATGGCCT---
MG005                  ---CTTCCAGAAAACTATCAGATGAAATACTATTTCTACCATGGTCTATCATGGCCT---
MG006                  TGCCTTCCAGAAAACTATCAGATGAAATACTATTTCTACCATGGTCTATCATGGCCT---
ENSDARP00000030226     TGTCTTCCAGAGAACTATCAGATGAAGTACTACTTCTACCATGGCCTGTCCTGGCCT---
SINFRUP00000161869     TGTCTTCCAGAAAACTATCAGATGAAATATTACTTCTATCACGGATTGTCCTGGCCC---
CG11989                TGTCTACCCGAAAACTACCAGATGAAGTACTACTTTTACCACGGACTAACCTGGCCT---
ENSANGP00000007006     TGCCTGCCGGAAAACTATCAGATGAAGTACTACTTCTACCACGGGCTGACGTGGCCC---
ENSCBRP00000005485     TGTCTACCTGAAAATTATCAAATGAAATACTACTTTTACCATGCACTCTCCTGGCCA---
O61219                 TGCCTTCCAGAGAATTATCAAATGAAATACTACTTCTATCACGCTCTTTCTTGGCCG---
ENSCAFP00000013015     TGCCTGCCGGAGAACTACCAGATGAAGTACTACTTCTACCACGGCCTGTCCTGGCCC---
ENSP00000286794        TGCCTTCCTGAGAACTACCAGATGAAATACTATTTATATCATGGCCTTTCCTGGCCC---
ENSPTRP00000027844     TGCCTTCCTGAGAACTACCAGATGAAATACTATTTATATCATGGCCTTTCCTGGCCC---
ENSMUSP00000025463     TGCCTGCCCGAGAACTACCAGATGAAGTACTACTTCTATCATGGCCTCTCTTGGCCC---
ENSMUSP00000057336     TGCCTGCCGGAGAACTACCAGATGAAGTACTACTTCTACCATGGCCTGTCGTGGCCC---
ENSRNOP00000002776     TGCCTGCCCGAGAACTACCAGATGAAGTACTACTTCTACCATGGCCTGTCGTGGCCC---
28422354               TGTCTGCCCGAGAATTACCAGATGAAGTATTACTTTTATCATGGCCTTTCTTGGCCA---
ENSXETP00000046985     TGTCTGCCTGAGAATTACCAGATGAAGTATTACTTTTATCATGGCCTTTCTTGGCCA---
29242811               TGCCTGCCGGAGAACTACCAGATGAAGTACTATTTCTATCATGGCCTCTCTTGGCCC---
ENSRNOP00000020211     TGCCTGCCTGAGAACTACCAGATGAAGTATTATTTCTATCATGGCCTCTCTTGGCCC---
ENSP00000218149        TGCCTGCCCGAGAACTACCAGATGAAATACTACTTCTACCATGGCCTTTCCTGGCCC---
ENSCAFP00000028702     TGCCTGCCCGAGAACTACCAGATGAAATACTACTTCTACCACGGCCTTTCCTGGCCC---
Opossum                TGCCTTCCAGAAAACTATCAGATGAAATACTATTTCTACCACGGTCTGTCATGGCCT---
MG025                  ------------------------------------------------------------
MG018                  ------------------------------------------------------------
MG012                  ------------------------------------------------------------
MG027                  ------------------------------------------------------------
MG024                  ------------------------------------------------------------
MG017                  ------------------------------------------------------------
MG022                  ------------------------------------------------------------
MG021                  ------------------------------------------------------------
MG011                  ------------------------------------------------------------
MG019                  ------------------------------------------------------------
MG016                  ------------------------------------------------------------
MG013                  ------------------------------------------------------------
MG020                  ------------------------------------------------------------
MG014                  ------------------------------------------------------------
MG010                  ------------------------------------------------------------
MG015                  ------------------------------------------------------------
MG026                  ------------------------------------------------------------
MG023                  ------------------------------------------------------------
                                                                                   


12718517               ------------------------------------------------------------
MG002                  ------------------------------------------------------------
MG001                  ------------------------------------------------------------
MG003                  ------------------------------------------------------------
ENSRNOP00000035961     ------------------------------------------------------------
ENSRNOP00000037563     GTGGCCCAGCTCTCCTACATTGCTGAGGATGAGGTTGGGAAGATTGTGGGTTATGTTCTG
ENSRNOP00000035809     ---------CTCTCCTACATTGCTGAGGATGAGGTTGGGAAGATTGTGGGTTATGTTCTG
ENSMUSP00000033763     ------CAGCTTTCTTACATTGCTGAGGATGAGAATGGGAAGATTGTGGGCTACGTCTTG
ENSPTRP00000038635     ------CAGCTCTCTTACATTGCTGAGGACGAGAATGGGAAGATTGTGGGGTATGTCCTG
MG004                  ---------------------------------AATGGCAAGATTGTGGGTTACGTCCTG
MG009                  ------CAGCTTTCTTACATTGCTGAGGATGAGAATGGCAAGATTGTGGGTTACGTCCTG
MG007                  ------CAGCTTTCTTATATTGCTGAGGATGAGAATGGCAAGGTTGTGGGTTATGTCCTG
MG008                  ------CAGCTTTCTTATATTGCTGAGGATGAGAATGGCAAGGTTGTGGGTTATGTCCTG
MG005                  ------CAGCTTTCTTACATTGCTGAGGATGAGAATGGCAAGATTGTGGGTTACGTCCTG
MG006                  ------CAGCTTTCTTACATTGCTGAGGATGAGAATGGCAAGATTGTGGGTTACGTCCTG
ENSDARP00000030226     ------CAGCTGTCCTACATCGCAGAGGATGAGAACGGGAAGATAGTGGGATATGTTCTG
SINFRUP00000161869     ------CAGCTGTCGTACATTGCAGAAGATGAAAATGGAAAAATTGTGGGATACGTACTC
CG11989                ------CAGCTTAGCTACGTGGCCGTTGACGACAAGGGCGCCATTGTGGGCTATGTCCTG
ENSANGP00000007006     ------CAGGTCAGCTACGTGGCGGAGGACGACAAGGGCAACATCGTGGGGTACGTGCTG
ENSCBRP00000005485     ------CAACTCTCGTACATTGCTGAAGATCATAAGGGAAATGTTGTTGGATATGTGCTC
O61219                 ------CAGCTCTCTTATATTGCTGAAGATCACAAGGGAAATGTTGTTGGATATGTTCTC
ENSCAFP00000013015     ------CAGCTTTCTTACATCGCCGAGGACGAGGACGGGAAGGTCGTGGGCTACGTCCTG
ENSP00000286794        ------CAGCTTTCTTACATCGCTGAGGATGAGGACGGGAAGATTGTGGGCTATGTTCTG
ENSPTRP00000027844     ------CAGCTTTCTTACATCGCTGAGGATGAGGACGGGAAGATTGTGGGCTATGTTCTG
ENSMUSP00000025463     ------CAGCTCTCCTACATTGCTGAGGACGAGGATGGGAAGATTGTGGGCTATGTCCTG
ENSMUSP00000057336     ------CAGCTCTCCTACATCGCCGAGGATGAGGACGGCAAGATCGTGGGCTATGTCCTG
ENSRNOP00000002776     ------CAGCTCTCCTACATCGCCGAGGACGAGGACGGCAAGATAGTGGGCTACGTCCTG
28422354               ------CAGTTGTCCTACATTGCAGAAGATGAAAATGGGAAAATTGTTGGCTATGTCCTG
ENSXETP00000046985     ------CAGCTGTCCTATATTGCAGAAGATGAAAATGGGAAAATTGTTGGATATGTCCTG
29242811               ------CAGCTTTCTTACATTGCTGAGGATGAGAATGGGAAGATTGTGGGCTACGTCTTG
ENSRNOP00000020211     ------CAGCTTTCTTACATTGCTGAGGATGAGAATGGGAAGATTGTGGGATACGTCTTG
ENSP00000218149        ------CAGCTCTCTTACATTGCTGAGGACGAGAATGGGAAGATTGTGGGGTATGTCCTG
ENSCAFP00000028702     ------CAGCTCTCTTACATCGCAGAGGATGAGAACGGGAAGATTGTGGGGTACGTGCTG
Opossum                ------CAGCTCTCTTACATTGCTGAAGATGAGAATGGGAAGATCGTGGGCTATGTTCTG
MG025                  ------------------------------------------------------------
MG018                  ------------------------------------------------------------
MG012                  ------------------------------------------------------------
MG027                  ------------------------------------------------------------
MG024                  ------------------------------------------------------------
MG017                  ------------------------------------------------------------
MG022                  ------------------------------------------------------------
MG021                  ------------------------------------------------------------
MG011                  ------------------------------------------------------------
MG019                  ------------------------------------------------------------
MG016                  ------------------------------------------------------------
MG013                  ------------------------------------------------------------
MG020                  ------------------------------------------------------------
MG014                  ------------------------------------------------------------
MG010                  ------------------------------------------------------------
MG015                  ------------------------------------------------------------
MG026                  ------------------------------------------------------------
MG023                  ------------------------------------------------------------
                                                                                   


12718517               ------------------------------------------------------------
MG002                  ------------------------------------------------------------
MG001                  ------------------------------------------------------------
MG003                  ------------------------------------------------------------
ENSRNOP00000035961     ------------------------------------------------------------
ENSRNOP00000037563     GCCAAAATGGAAGAG---GATCCT---GATAGCATCCCTCATGGACACATCACCCCACTG
ENSRNOP00000035809     GCCAAAGTGGAAGAG---GATCCT---GATAATGTCCCTCATGGACACATCACCCCACTG
ENSMUSP00000033763     GCTAAAATGGAAGAG---GACCCA---GACGATGTGCCCCATGGACATATCACCTCACTG
ENSPTRP00000038635     GCCAAAATGGAAGAG---GACCCA---GATGATGTGCCCCATGGACATATCACCTCATTG
MG004                  GCCAAGATGGAAGAA---GATCCT---GATGATGTTCCTCATGGACATATCACATCCTTG
MG009                  GCCAAGATGGAAGAA---GATCCT---GATGATGTTCCTCATGGACATATCACATCCTTG
MG007                  GCCAAGATGGAAGAA---GATCCT---GATGATGTCCCTCATGGACATTTCACATCCTTG
MG008                  GCCAAGATGGAAGAA---GATCCT---GATGATGTCCCTCATGGACATTTCACATCCTTG
MG005                  GCCAAGATGGAAGAA---GATCCT---GATGATGTTCCTCATGGACATATCACATCCTTG
MG006                  GCCAAGATGGAAGAA---GATCCT---GATGATGTTCCTCATGGACATATCACATCCTTG
ENSDARP00000030226     GCAAAAATGGAGGAG---GATCCT---GACGATGTGCCTCATGGACACATTACTTCACTG
SINFRUP00000161869     GCAAAGATGGAGGAG---GATCCG---GACGATGTCCCTCATGGACACATCACATCCTTG
CG11989                GCCAAGATGGAGGAGCCGGAGCCCAATGAGGAGAGCCGCCATGGGCACATCACCTCGCTA
ENSANGP00000007006     GCCAAGATGGAGGAGCCGGAACCGGGCGAGGAAAGCACACACGGCCACATTACGTCGCTG
ENSCBRP00000005485     GCCAAGATGGAAGAA---GACCCA---GGAGAGGATCCACACGGACACATCACATCTCTC
O61219                 GCCAAAATGGAAGAA---GACCCA---GGAGAGGAGCCACATGGTCATATCACCTCTTTG
ENSCAFP00000013015     GCCAAAATGGAGGAG---GACCCA---GACGACGTCCCCCATGGACACATCACCTCACTG
ENSP00000286794        GCCAAAATGGAGGAG---GAACCA---GATGATGTCCCGCATGGCCATATCACCTCACTG
ENSPTRP00000027844     GCCAAAATGGAGGAG---GAACCA---GATGATGTCCCGCATGGCCATATCACCTCGCTG
ENSMUSP00000025463     GCCAAGATGGAGGAG---GACCCC---GATGATGTCCCTCACGGACACATCACCTCGCTG
ENSMUSP00000057336     GCCAAGATGGAGGAG---GACCCC---GATGATGTTCCCCACGGGCACATCACCTCGCTG
ENSRNOP00000002776     GCCAAGATGGAGGAG---GACCCC---GATGATGTCCCCCACGGACACATCACCTCGCTG
28422354               GCAAAAATGGAAGAA---GATCCA---GATGATGTTCCACATGGGCACATTACCTCTCTG
ENSXETP00000046985     GCAAAAATGGAAGAA---GATCCG---GATGATGTTCCACATGGACACATAACCTCTCTG
29242811               GCTAAAATGGAAGAG---GACCCA---GACGATGTGCCCCATGGACATATCACCTCACTG
ENSRNOP00000020211     GCTAAAATGGAAGAG---GACCCA---GACGATGTGCCCCATGGACATATCACCTCACTG
ENSP00000218149        GCCAAAATGGAAGAG---GACCCA---GATGATGTGCCCCATGGACATATCACCTCATTG
ENSCAFP00000028702     GCCAAAATGGAAGAG---GACCCG---GATGATGTGCCCCATGGACATATCACCTCCCTG
Opossum                GCCAAGATGGAGGAA---GATCCG---GATGATGTCCCCCACGGACATATCACATCCTTG
MG025                  ------------------------------------------------------------
MG018                  ------------------------------------------------------------
MG012                  ------------------------------------------------------------
MG027                  ------------------------------------------------------------
MG024                  ------------------------------------------------------------
MG017                  ------------------------------------------------------------
MG022                  ------------------------------------------------------------
MG021                  ------------------------------------------------------------
MG011                  ------------------------------------------------------------
MG019                  ------------------------------------------------------------
MG016                  ------------------------------------------------------------
MG013                  ------------------------------------------------------------
MG020                  ------------------------------------------------------------
MG014                  ------------------------------------------------------------
MG010                  ------------------------------------------------------------
MG015                  ------------------------------------------------------------
MG026                  ------------------------------------------------------------
MG023                  ------------------------------------------------------------
                                                                                   


12718517               ---------------------------------GCTCAGAAGCTGATGGATCAGGCCAGC
MG002                  ---------------------------------ACACAGAAGCTTATGGACCAGGCCCCA
MG001                  ---------------------------------GCACAGAAGCTTATGGACCAGGCCCCA
MG003                  ---------------------------------GCACAGAAGCTTATGGACCAAGCCTCA
ENSRNOP00000035961     ---------------------------------GCCAAGAAGCTAATGGACCAGGCCTCC
ENSRNOP00000037563     GCTGTGAAGCGCTGCCACCTAAGCTTTGGCCTGGCCAAGAAGCTAATGGACCAGGCCTCC
ENSRNOP00000035809     GCTGTGAAGCGCTGCCACCTACGCTTTGGCCTGGCCAAGAAGCTAATGGACCAGGCCTCC
ENSMUSP00000033763     GCTGTGAAGCGTTCCCACCGGCGCCTTGGCCTGGCTCAGAAGCTGATGGACCAGGCCTCT
ENSPTRP00000038635     GCTGTGAAGCGTTCCCACCGGCGCCTTGGTCTGGCTCAGAAACTGATGGACCAGGCCTCT
MG004                  GCTGTAAAACGTTCCCACCGCCGGCTAGGTCTGGCACAGAAGCTTATGGACCAGGCCTCA
MG009                  GCTGTAAAACGTTCCCACCGCCGGCTAGGTCTGGCACAGAAGCTTATGGACCAGGCCTCA
MG007                  GCTGTAAAACGTTCCCACCGCCGGCTAGGTCTGGCACAGAAGCTTATGGACCAAGCCTCA
MG008                  GCTGTAAAACGTTCCCACCGCCGGCTAGGTCTGGCACAGAAGCTTATGGACCAAGCCTCA
MG005                  GCTGTAAAACGTTCCCACCGCCGGCTAGGTCTGGCACAGAAGCTTATGGACCAGGCCTCA
MG006                  GCTGTAAAACGTTCCCACCGCCGGCTAGGTCTGGCACAGAAGCTTATGGACCAGGCCTCA
ENSDARP00000030226     GTTATTAAACGCTCACACAGGCGTCTTGGACTGGCTCAAAAACTGATGGATCAAGCCAGC
SINFRUP00000161869     GCGGTGAAGCGCTCACACAGACGTCTTGGTTTGGCTCAAAAGTTGATGGACCAAGCCAGT
CG11989                GCGGTCAAGCGTTCCTATCGGCGATTGGGCCTGGCCCAGAAGCTCATGAATCAGGCCTCC
ENSANGP00000007006     GCGGTGAAGCGGTCCTACCGGCGGCTCGGCCTCGCCCAGAAGCTGATGAACCAGGCGTCC
ENSCBRP00000005485     GCTGTCAAGAGATCGTACCGTCGCCTGGGACTGGCCAACAAAATGATGGATCAAACCGCG
O61219                 GCCGTCAAAAGATCTTACAGACGTCTGGGATTGGCTAATAAAATGATGGATCAGACCGCA
ENSCAFP00000013015     GCCGTGAAGCGTTCACACCGTCGCCTCGGCCTGGCCCAGAAGCTGATGGACCAGGCCTCC
ENSP00000286794        GCCGTGAAGCGTTCACACCGGCGCCTCGGCCTGGCCCAGAAGCTGATGGACCAGGCCTCC
ENSPTRP00000027844     GCCGTGAAGCGTTCACACCGGCGCCTCGGCCTGGCCCAGAAGCTGATGGACCAGGCCTCC
ENSMUSP00000025463     GCTGTGAAACGCTCCCACCGGCGCCTCGGCCTGGCCCAGAAGCTCATGGACCAGGCTTCC
ENSMUSP00000057336     GCCGTCAAGCGCTCACACCGGCGCCTCGGCCTGGCCCAGAAGCTCATGGACCAGGCCTCA
ENSRNOP00000002776     GCCGTGAAGCGCTCGCACCGGCGCCTCGGCCTGGCCCAGAAGCTGATGGACCAGGCCTCA
28422354               GCTGTGAAACGCTCTCACAGACGGCTTGGCCTTGCGCAGAAGCTAATGGACCAGGCCTCA
ENSXETP00000046985     GCTGTAAAACGCTCTCACAGGCGGCTTGGCCTTGCCCAGAAGCTAATGGACCAGGCCTCA
29242811               GCTGTGAAGCGTTCCCACCGGCGCCTTGGCCTGGCTCAGAAGCTGATGGACCAGGCCTCT
ENSRNOP00000020211     GCTGTGAAACGTTCCCACCGGCGCCTTGGCCTGGCTCAGAAGCTGATGGACCAGGCCTCT
ENSP00000218149        GCTGTGAAGCGTTCCCACCGGCGCCTCGGTCTGGCTCAGAAACTGATGGACCAGGCCTCT
ENSCAFP00000028702     GCTGTAAAGCGTTCCCACCGGCGCCTTGGCCTGGCTCAGAAGCTGATGGACCAGGCCTCC
Opossum                GCTGTAAAACGTTCCCACCGCAGGCTAGGCCTAGCCCAGAAGCTCATGGACCAGGCCTCC
MG025                  ---------------------------------GCACAGAAGCTTATGGACCAAGCCTCA
MG018                  ---------------------------------GCACAGAAGCTTATGGACCAAGCCTCA
MG012                  ---------------------------------GCACAGAAGCTTATGGACCAGGCCTCA
MG027                  ---------------------------------GCACAGAAGCTTATGGACCAGGCCTCA
MG024                  ---------------------------------GCACAGAAGCTTATGGACCAAGCCTCA
MG017                  ---------------------------------GCACAGAAGCTTATGGACCAAGCCTCA
MG022                  ---------------------------------GCACAGAAGCTTATGGACCAGGCCTCA
MG021                  ---------------------------------GCACAGAAGCTTATGGACCAGGCCTCA
MG011                  ---------------------------------GCACAGAAGCTTATGGACCAAGCCTCA
MG019                  ---------------------------------GCACAGAAGCTTATGGACCAGGCCTCA
MG016                  ---------------------------------GCACAGAAGCTTATGGACCAGGCCTCA
MG013                  ---------------------------------GCACAGAAGCTTATGGACCAGGCCTCA
MG020                  ---------------------------------GCACAGAAGCTTATGGACCAGGCCTCA
MG014                  ---------------------------------GCACAGAAGCTTATGGACCAGGCCTCA
MG010                  ---------------------------------GCACAGAAGCTTATGGACCAGGCCTCA
MG015                  ---------------------------------GCACAGAAGCTTATGGACCAGGCCTCA
MG026                  ---------------------------------GCACAGAAGCTTATGGACCAAGCCTCA
MG023                  ---------------------------------GCACAGAAGCTTATGGACCAAGCCTCA
                                                        .* .* **. * ***.* **..*    


12718517               AGGGCCATGATAGAAAACTTTAATGCTAAATACGTCTCCCTTCATGTTCGTAAAAGTAAC
MG002                  AGAGCCATGATCGAAAACTTCAGT------------------------------------
MG001                  AGAGCCATGATCGAAAACTTCAGT------------------------------------
MG003                  AGAGCCATGATCGAAAACTTCAGT------------------------------------
ENSRNOP00000035961     CAGGCCATGATAGAGGACTTCAGTGCAAAGTATGTCTCCCTGCATGCCAGGAAGAGCAAC
ENSRNOP00000037563     CAGGCCATGATAGAGGACTTCAGTGCAAAGTATGTCTCCCTGCATGCCAGGAAGAGCAAC
ENSRNOP00000035809     CAGGCCATGATGGAGAACTTCAGTGCAAAGTATGTCTCCCTGCATGCCAGGAAGAGCAAC
ENSMUSP00000033763     CGAGCCATGATAGAGAACTTCAATGCCAAATACGTCTCCCTGCATGTCAGGAAGAGTAAC
ENSPTRP00000038635     CGAGCCATGATAGAGAACTTCAATGCCAAATACGTCTCCCTGCATGTCAGGAAGAGTAAC
MG004                  AGAGCCATGATCGAAAACTTCAATGCAAAATATGTCTCCCTGCATGTCAGGAAAAGTAAC
MG009                  AGAGCCATGATCGAAAACTTCAGTGCAAAATATGTCTCCCTGCATGTCAGGAAAAGTAAC
MG007                  AGAGCCATGATCGAAAACTTCAGTGCAAAATATGTCTCCCTGCATGTCAGGAAAAGTAAC
MG008                  AGAGCCATGATCGAAAACTTCAGTGCAAAATATGTCTCCCTGCATGTCAGGAAAAGTAAC
MG005                  AGAGCCATGATCGAAAACTTCAATGCAAAATATGTCTCCCTGCATGTCAGGAAAAGTAAC
MG006                  AGAGCCATGATCGAAAACTTCAATGCAAAATATGTCTCCCTGCATGTCAGGAAAAGTAAC
ENSDARP00000030226     AGAGCCATGATTGAGAACTTCAATGCCAAATATGTCTCTTTACATGTCAGGAAGAGTAAT
SINFRUP00000161869     CGTGCCATGATAGAGAATTTCAATGCCAAATATGTCTCGCTTCATGTTCGCAAAAGCAAC
CG11989                CAGGCCATGGTCGAGTGCTTCAATGCCCAGTACGTGTCCCTGCACGTGAGGAAGAGCAAT
ENSANGP00000007006     AAAGCGATGGTGGAGTGCTTCAACGCGCAGTACGTCTCGCTGCACGTGCGCAAATCGAAC
ENSCBRP00000005485     AGAGCAATGGTAGAAACATATAATGCCAAATTCGTATCTCTGCATGTTCGCGTTTCGAAC
O61219                 AGAGCCATGGTCGAAACCTACAACGCTAAATACGTATCGCTTCATGTTCGTGTATCAAAC
ENSCAFP00000013015     CGGGCCATGATCGAGAACTTCAGTGCCAAGTACGTGTCCCTGCACGTCAGGAAGAGTAAC
ENSP00000286794        AGGGCCATGATAGAGAACTTTAACGCCAAATACGTGTCTCTGCACGTCAGGAAGAGTAAC
ENSPTRP00000027844     AGGGCCATGATAGAGAACTTTAACGCCAAATACGTGTCTCTGCACGTCAGGAAGAGTAAC
ENSMUSP00000025463     AGGGCCATGATTGAGAACTTCAGCGCTAAGTATGTATCCCTGCATGTCAGGAAGAGCAAC
ENSMUSP00000057336     CGGGCGATGATCGAGAACTTCGGCGCCAAGTACGTGTCCCTGCACGTCAGGAAGAGCAAC
ENSRNOP00000002776     CGGGCGATGATCGAGAACTTCAGCGCCAAGTACGTGTCCCTGCACGTCAGGAAGAGCAAC
28422354               CGTGCGATGATTGAAAGCTTTAATGCCAAATATGTATCTCTGCATGTTCGAAAAAGCAAT
ENSXETP00000046985     CGTGCAATGATTGAAAACTTTAATGCCAAATATGTATCTTTGCATGTTAGAAAAAGCAAC
29242811               CGAGCCATGATAGAGAACTTCAATGCCAAATACGTCTCCCTGCATGTCAGGAAGAGTAAC
ENSRNOP00000020211     CGAGCCATGATAGAAAACTTCAATGCCAAATATGTCTCCCTACATGTCAGGAAGAGTAAC
ENSP00000218149        CGAGCCATGATAGAGAACTTCAATGCCAAATATGTCTCCCTGCATGTCAGGAAGAGTAAC
ENSCAFP00000028702     CGAGCCATGATCGAGAACTTCAATGCCAAATACGTCTCCCTGCATGTCAGGAAGAGTAAC
Opossum                AGGGCCATGATTGAAAATTTCAATGCGAAGTATGTCTCCCTGCATGTCAGAAAAAGTAAC
MG025                  AGAGCCATGATCGAAAACTTCAGT------------------------------------
MG018                  AGAGCCATGATCGAAAACTTCAGT------------------------------------
MG012                  AGAGCCATGATCGAAAACTTCAAT------------------------------------
MG027                  AGAGCCATGATCGAAAACTTCAAT------------------------------------
MG024                  AGAGCCATGATCGAAAACTTCAGT------------------------------------
MG017                  AGAGCCATGATCGAAAACTTCAGT------------------------------------
MG022                  AGAGCCATGATCGAAAACTTCAAT------------------------------------
MG021                  AGAGCCATGATCGAAAACTTCAAT------------------------------------
MG011                  AGAGCCATGATCGAAAACTTCAGT------------------------------------
MG019                  AGAGCCATGATCGAAAACTTCAAT------------------------------------
MG016                  AGAGCCATGATCGAAAACTTCAAT------------------------------------
MG013                  AGAGCCATGATCGAAAACTTCAAT------------------------------------
MG020                  AGAGCCATGATCGAAAACTTCAAT------------------------------------
MG014                  AGAGCCATGATCGAAAACTTCAAT------------------------------------
MG010                  AGAGCCATGATCGAAAACTTCAAT------------------------------------
MG015                  AGAGCCATGATCGAAAACTTCAAT------------------------------------
MG026                  AGAGCCATGATCGAAAACTTCAGT------------------------------------
MG023                  AGAGCCATGATCGAAAACTTCAGT------------------------------------
                       .. ** ***.* **.   *: ..                                     


12718517               CGGGCGGCCCTGCACCTGTACTCCAACACGCTGAAGTTCCAGATAAGTGAGGTAGAGCCT
MG002                  ------------------------------------------------------------
MG001                  ------------------------------------------------------------
MG003                  ------------------------------------------------------------
ENSRNOP00000035961     CGAGCAGCCTTGCACCTCTGTTCCAGCACCCTGAACTTCCAGGTTAGTGAGGTGGAGCCC
ENSRNOP00000037563     CGAGCAGCCTTGCACCTCTGTTCCAGCACCCTGAACTTCCAGGTTAGTGAGGTGGAGCCC
ENSRNOP00000035809     CGAGCAGCCTTGCACCTCTGTTCCAACACCCTGAACTTGCAGGTTAGTGAGGTGGAGCCC
ENSMUSP00000033763     AGGGCCGCCCTGCATCTCTATTCCAACACCCTCAACTTTCAGATCAGCGAAGTGGAGCCC
ENSPTRP00000038635     CGGGCCGCCCTGCACCTCTATTCCAACACCCTCAACTTTCAN------------------
MG004                  CGCGCAGCTCTGCATCTGTATTCCAACACTCTTAACTTTCAGATTAGTGAGGTGGAGCCC
MG009                  CGCGCAGCTCTGCATCTGTATTCCAACACTCTTAACTTTCAGATTAGTGAGGTGGAGCCC
MG007                  CGCGCAGCTCTGCATCTGTATTCCAACACTCTTAACTTTCAGATTAGTGAGGTGGAGCCC
MG008                  CGCGCAGCTCTGCATCTGTATTCCAACACTCTTAACTTTCAGATTAGTGAGGTGGAGCCC
MG005                  CGCGCAGCTCTGCATCTGTATTCCAACACTCTTAACTTTCAGATTAGTGAGGTGGAGCCC
MG006                  CGCGCAGCTCTGCATCTGTATTCCAACACTCTTAACTTTCAGATTAGTGAGGTGGAGCCC
ENSDARP00000030226     CGGGCTGCTCTTCACTTGTACTCCAACACACTTAAGTTTCAGATTAGCGAAGTGGAACCC
SINFRUP00000161869     CGAGCAGCCCTGCATCTGTACTCAAACACACTCAAATTCCAAATTAGTGAGGTAGAGCCC
CG11989                CGGGCTGCCCTGAACCTCTACACCAACGCCCTCAAGTTCAAGATCATCGAGGTGGAGCCC
ENSANGP00000007006     CGGGCGGCGCTGAATCTGTACACCAACTCGCTCGGCTTCAAGATACTGGAGATTGAGCCG
ENSCBRP00000005485     CGCGCAGCTCTGAACCTGTATAAAAATACTCTCAAGTTTGAAATCGTGGACACCGAGCCG
O61219                 CGAGCCGCATTGAATCTATACAAGAACACACTGAAATTCGAAATTGTGGATACAGAGCCA
ENSCAFP00000013015     CGAGCAGCCTTGCACCTGTATTCCAACACCCTCCGCTTTCAGGTTAGTGAGGTGGAGCCC
ENSP00000286794        CGGCCAGCCTTGCACCTTTATTCTAACACCCTCAACTTTCAGATTAGTGAGGTGGAACCT
ENSPTRP00000027844     CGGGCAGCCTTGCACCTTTATTCTAACACCCTCAACTTTCAGATTAGTGAGGTGGAACCT
ENSMUSP00000025463     CGGGCGGCTCTGCACCTGTATTCCAACACCCTGAACTTCCAGGTTAGCGAGGTGGAGCCC
ENSMUSP00000057336     AGGGCGGCCCTGCACCTGTATTCTAACACCCTCAACTTCCAGGTCAGTGAGGTGGAACCC
ENSRNOP00000002776     AGGGCGGCCCTGCACCTGTATTCTAACACCCTCAACTTCCAGGTTAGTGAGGTGGAACCC
28422354               CGAGCGGCACTCCATCTTTATTCGAACACTCTAAATTTCCAAATCAGTGAGGTTGAGCCT
ENSXETP00000046985     CGAGCGGCACTGCATCTTTATTCAAACACTTTAAATTTTCAAATCAGCGAGGTTGAGCCT
29242811               AGGGCCGCCCTGCATCTCTATTCCAACACCCTCAACTTTCAGATCAGCGAAGTGGAGCCC
ENSRNOP00000020211     CGGGCTGCCCTACATCTCTATTCCAACACCCTCAACTTTCAGATCAGCGAAGTGGAGCCC
ENSP00000218149        CGGGCCGCCCTGCACCTCTATTCCAACACCCTCAACTTTCAGATCAGTGAAGTGGAGCCC
ENSCAFP00000028702     CGGGCCGCCCTGCACCTCTATTCCAACACCCTCAACTTTCAGATCAGCGAAGTGGAGCCC
Opossum                CGGGCAGCTCTGCACCTGTATTCCAACACACTAAACTTTCAGATTAGCGAAGTGGAGCCC
MG025                  ------------------------------------------------------------
MG018                  ------------------------------------------------------------
MG012                  ------------------------------------------------------------
MG027                  ------------------------------------------------------------
MG024                  ------------------------------------------------------------
MG017                  ------------------------------------------------------------
MG022                  ------------------------------------------------------------
MG021                  ------------------------------------------------------------
MG011                  ------------------------------------------------------------
MG019                  ------------------------------------------------------------
MG016                  ------------------------------------------------------------
MG013                  ------------------------------------------------------------
MG020                  ------------------------------------------------------------
MG014                  ------------------------------------------------------------
MG010                  ------------------------------------------------------------
MG015                  ------------------------------------------------------------
MG026                  ------------------------------------------------------------
MG023                  ------------------------------------------------------------
                                                                                   


12718517               AAATACTACGCAGATGGGGAGGATGCCTACGCCATGAAGAGAGACCTGGCCAGCATGGCA
MG002                  ------------------------------------------------------------
MG001                  ------------------------------------------------------------
MG003                  ------------------------------------------------------------
ENSRNOP00000035961     AAGTACTATGCAGATGGCGAAGATGCATATGCTCTGAAGCGAGATCTCTCACAGATGGCA
ENSRNOP00000037563     AAGTACTATGCAGATGGCGAAGATGCATATGCTCTGAAGCGAGATCTC------------
ENSRNOP00000035809     AAGTACTATGCAGATGGCGAAGATGCGTATGCTCTGAAGCGAGATCTC------------
ENSMUSP00000033763     AAATACTATGCAGATGGGGAAGATGCGTATGCAATGAAGCGGGACCTCACGCAGATGGCT
ENSPTRP00000038635     ------------------------------------------------------------
MG004                  AAGTACTATGCGGATGGGGAGGATGCCTATGCTATGAAGCGTGATCTGACTCAGATGGCT
MG009                  AAGTACTATGCGGATGGGGAGGATGCCTATGCTATGAAGCGTGATCTGACTCAGATGGCT
MG007                  AAGTACTATGCGGATGGGGAGGATGCCTATGCTATGAAGCGCGATCTGACTCAGATGGCT
MG008                  AAGTACTATGCGGATGGGGAGGATGCCTATGCTATGAAGCGCGATCTGACTCAGATGGCT
MG005                  AAGTACTATGCGGATGGGGAGGATGCCTATGCTATGAAGCGTGATCTGACTCAGATGGCT
MG006                  AAGTACTATGCGGATGGGGAGGATGCCTATGCTATGAAGCGTGATCTGACTCACATGGCT
ENSDARP00000030226     AAATATTATGCCGATGGGGAAGATGCTTACGCCATGAAGAGAAATCTCACGCAGATGGCA
SINFRUP00000161869     AAGTACTATGCAGACGGGGAGGATGCCTATGCCATGAAGAGAGACCTCGCCCACATGGCA
CG11989                AAGTACTATGCCGATGGCGAGGATGCATATGCCATGCGACGCGACCTCAGCGAGTTTGCC
ENSANGP00000007006     AAGTACTACGCGGACGGCGAGGATGCGTACTCGATGCGGCGCGATCTTTCCGAGCTGGTG
ENSCBRP00000005485     AAATACTATGCTGACGGAGAAGATGCCTATGCCATGCGTCGTGATTTGGCGAAATGGGCC
O61219                 AAATATTACGCGGATGGAGAAGATGCATACGCTATGCGTCGCGATCTCGCAAAATGGGCA
ENSCAFP00000013015     AAATACTATGCAGACGGGGAAGACGCTTACGCTATGAAGCGAGATCTCTCGCAGATGGCA
ENSP00000286794        AAATACTATGCAGATGGGGAAGATGCTTATGCTATGAAGCGGGATCTCTCGCAGATGGCA
ENSPTRP00000027844     AAATACTATGCAGATGGGGAAGATGCTTATGCTATGAAGCGGGATCTCTCGCAGATGGCA
ENSMUSP00000025463     AAGTACTATGCAGATGGGGAAGACGCGTATGCTATGAAGCGAGATCTCTCGCAGATGGCC
ENSMUSP00000057336     AAGTACTATGCTGATGGTGAAGATGCTTACGCCATGAAGCGGGATCTCTCTCAGATGACT
ENSRNOP00000002776     AAGTACTATGCCGATGGGGAAGATGCTTACGCCATGAAGCGGGATCTCGCTCAGATGGCT
28422354               AAATACTATGCTGATGGGGAGGATGCATATGCCATGAAACGGGACCTTACGCAAATGGCC
ENSXETP00000046985     AAATACTATGCTGATGGGGAAGATGCATATGCCATGAAACGAGACCTTACTCAAATGGCT
29242811               AAATACTATGCAGATGGGGAAGATGCGTATGCAATGAAGCGGGACCTCACGCAGATGGCT
ENSRNOP00000020211     AAATACTATGCAGATGGGGAAGATGCATATGCAATGAAGCGGGACCTCACGCAGATGGCT
ENSP00000218149        AAATACTATGCAGATGGGGAGGACGCCTATGCCATGAAGCGGGACCTCACTCAGATGGCC
ENSCAFP00000028702     AAGTACTACGCCGATGGGGAAGACGCGTACGCAATGAAGCGGGACCTCACCCAGATGGCT
Opossum                AAATACTATGCCGATGGGGAGGATGCCTATGCCATGAAGCGAGATTTGACCCAGAGGCAG
MG025                  ------------------------------------------------------------
MG018                  ------------------------------------------------------------
MG012                  ------------------------------------------------------------
MG027                  ------------------------------------------------------------
MG024                  ------------------------------------------------------------
MG017                  ------------------------------------------------------------
MG022                  ------------------------------------------------------------
MG021                  ------------------------------------------------------------
MG011                  ------------------------------------------------------------
MG019                  ------------------------------------------------------------
MG016                  ------------------------------------------------------------
MG013                  ------------------------------------------------------------
MG020                  ------------------------------------------------------------
MG014                  ------------------------------------------------------------
MG010                  ------------------------------------------------------------
MG015                  ------------------------------------------------------------
MG026                  ------------------------------------------------------------
MG023                  ------------------------------------------------------------
                                                                                   


12718517               GATGAG
MG002                  ------
MG001                  ------
MG003                  ------
ENSRNOP00000035961     GATGAG
ENSRNOP00000037563     ------
ENSRNOP00000035809     ------
ENSMUSP00000033763     GATGAG
ENSPTRP00000038635     ------
MG004                  GAAGAG
MG009                  GAAGAG
MG007                  GAAGAG
MG008                  GAAGAG
MG005                  GAAGAG
MG006                  GAACAC
ENSDARP00000030226     GATGAG
SINFRUP00000161869     GATGAG
CG11989                GATGAG
ENSANGP00000007006     AACAAT
ENSCBRP00000005485     GAAGAA
O61219                 GAAGAA
ENSCAFP00000013015     GATGAG
ENSP00000286794        GATGAG
ENSPTRP00000027844     GATGAG
ENSMUSP00000025463     GATGAG
ENSMUSP00000057336     GATGAG
ENSRNOP00000002776     GATGAG
28422354               GATGAG
ENSXETP00000046985     GATGAG
29242811               GATGAG
ENSRNOP00000020211     GATGAG
ENSP00000218149        GACGAG
ENSCAFP00000028702     GACGAG
Opossum                AAG---
MG025                  ------
MG018                  ------
MG012                  ------
MG027                  ------
MG024                  ------
MG017                  ------
MG022                  ------
MG021                  ------
MG011                  ------
MG019                  ------
MG016                  ------
MG013                  ------
MG020                  ------
MG014                  ------
MG010                  ------
MG015                  ------
MG026                  ------
MG023                  ------
                             
